# Supplementary material for: Integrated analysis of copy number variation-associated lncRNAs identifies candidates contributing to the etiologies of congenital kidney anomalies
Source: Commun Biol. 2023 Jul 17;6:735. doi: 10.1038/s42003-023-05101-9 (PMC10352346; doi:10.1038/s42003-023-05101-9)
Supplement: Supplementary file 4 — Supplementary Data 1 [file 42003_2023_5101_MOESM4_ESM.xlsx]

## Sheet: Figure 1
No source data for Figure 1 (Study workflow).

## Sheet: Figure 2a-c Module info
Summary of 49 coexpression modules constructed by kidney developmental WGCNA
Note: grey module contains genes that didn’t cluster into any coexpression module
Module (Kidney developmental)	Gene counts	mRNA counts	CNV-lncRNA counts	Sex_r	Sex_p value	Developmental stage_r	Developmental stage_p value	CAKUT gene counts (n = 172)	pH
turquoise (CAKUT_sig1)	6044	5630	414	0.201722	0.211948	-0.581984	8.18e-05	78	1.15e-06
blue	2942	2785	157	-0.0561245	0.730863	-0.442789	0.00422047	29	0.159816
brown	2599	2131	468	0.000974845	0.995237	-0.623215	1.74e-05	18	0.572895
magenta	679	512	167	0.111418	0.493685	-0.3767	0.0165791	8	0.0760611
lightgreen (CAKUT_sig2)	248	225	23	0.0287459	0.860234	-0.502255	0.000958666	5	0.0455923
darkred	209	193	16	-0.103427	0.525365	-0.182213	0.260451	4	0.0859966
green	1202	962	240	-0.0809131	0.619664	-0.235667	0.143211	4	0.968759
purple	506	241	265	-0.116679	0.473375	-0.218841	0.174878	4	0.155228
salmon	404	290	114	0.191378	0.236821	-0.131105	0.420025	3	0.457505
cyan	399	192	207	0.179922	0.266594	-0.172955	0.285862	2	0.494463
darkorange	140	72	68	0.205706	0.202871	-0.136729	0.400184	2	0.127921
greenyellow	488	436	52	0.280866	0.0791648	-0.368934	0.0191465	2	0.892649
black	884	660	224	-0.186104	0.250234	0.364325	0.0208221	2	0.979207
tan	410	289	121	0.166249	0.305236	0.164675	0.309903	2	0.714366
yellow	1578	1273	305	0.171202	0.290849	0.0207396	0.898922	2	0.999855
darkgrey	148	66	82	0.162994	0.314936	-0.0965679	0.553335	1	0.435731
darkslateblue	38	32	6	0.164374	0.310803	-0.0718525	0.659506	1	0.242101
grey	4444	1457	2987	0.0554689	0.733891	-0.408935	0.00879335	1	0.999998
midnightblue	395	232	163	0.18268	0.259211	-0.0940897	0.563609	1	0.867335
pink	817	727	90	0.000741719	0.996376	0.235562	0.143395	1	0.998356
saddlebrown	122	117	5	0.196171	0.225061	0.0269299	0.868984	1	0.637853
violet	104	62	42	0.132069	0.416587	0.118303	0.467196	1	0.415787
bisque4	44	22	22	-0.153078	0.345668	0.0138859	0.932229	0	-
brown4	49	14	35	-0.149321	0.357776	-0.0772903	0.635474	0	-
darkgreen	208	51	157	-0.143553	0.376853	-0.123031	0.449455	0	-
darkmagenta	95	47	48	0.162749	0.315676	0.0499464	0.759557	0	-
red	904	269	635	0.090989	0.576587	-0.475687	0.00192055	0	-
darkorange2	71	18	53	-0.152736	0.346761	-0.0803138	0.622267	0	-
darkturquoise	165	67	98	0.184949	0.253239	-0.104732	0.520127	0	-
floralwhite	73	15	58	0.168531	0.298553	-0.077438	0.634826	0	-
grey60	276	150	126	-0.120066	0.460537	-0.0876703	0.590625	0	-
ivory	73	16	57	-0.170749	0.292145	-0.0903886	0.579115	0	-
lightcyan	337	70	267	0.154682	0.340577	-0.148063	0.361887	0	-
lightcyan1	74	30	44	0.14006	0.388694	-0.118563	0.46621	0	-
lightsteelblue1	75	17	58	-0.172636	0.286765	-0.0872289	0.592503	0	-
lightyellow	215	35	180	-0.141397	0.384136	-0.0977654	0.548402	0	-
mediumpurple3	79	26	53	-0.15354	0.344197	-0.114047	0.48348	0	-
orange	147	55	92	-0.117677	0.469574	-0.106865	0.511614	0	-
orangered4	80	17	63	-0.153196	0.345293	-0.0788142	0.628804	0	-
paleturquoise	109	26	83	0.159548	0.325414	-0.104683	0.520322	0	-
plum1	83	24	59	0.175053	0.279966	-0.0995755	0.540986	0	-
plum2	35	11	24	-0.16817	0.299604	-0.0726874	0.655793	0	-
royalblue	211	96	115	-0.107425	0.509394	-0.129871	0.42445	0	-
sienna3	94	22	72	0.167867	0.300489	-0.11148	0.493442	0	-
skyblue	129	37	92	0.155692	0.337395	-0.0827604	0.611666	0	-
skyblue3	84	33	51	0.166565	0.304307	-0.10978	0.500099	0	-
steelblue	113	48	65	0.176751	0.275254	-0.143553	0.376854	0	-
darkolivegreen	100	87	13	-0.114706	0.480939	0.369577	0.0189217	0	-
white	138	35	103	-0.156857	0.333746	-0.121953	0.453469	0	-
yellowgreen	93	35	58	0.177229	0.273936	-0.0698271	0.668546	0	-

## Sheet: Figure 2d
Annotation type	ID	Description	GeneRatio	BgRatio	pvalue	p.adjust	qvalue	geneID	Count	Module
GO	GO:0032835	glomerulus development	7/195	62/18862	3.45e-06	0.00305	0.00288	COL4A4/COL4A3/TCF21/PODXL/MYO1E/JAG1/BMP7	7	CAKUT_sig2
GO	GO:0072006	nephron development	10/195	138/18862	1.74e-06	0.00286	0.0027	COL4A4/COL4A3/ADAMTS16/TCF21/PODXL/GATA3/FMN1/MYO1E/JAG1/BMP7	10	CAKUT_sig2
GO	GO:0034329	cell junction assembly	17/195	425/18862	2.16e-06	0.00286	0.0027	MACF1/LAMC1/PKP4/DNER/LIMCH1/PCDHB3/PCDHB5/PCDHB16/GRHL2/SHANK2/AMIGO2/GJB6/EFNB2/AJUBA/TJP1/FMN1/OPHN1	17	CAKUT_sig2
GO	GO:0003281	ventricular septum development	30/5063	64/18862	0.000460257	0.00781433	0.00683421	LUZP1/LMO4/TGFBR3/MDM4/SOX11/ACVR1/BMPR2/WNT5A/ROBO2/ROBO1/HEG1/SLIT2/RBPJ/MATR3/SOX4/CITED2/HEY1/TGFBR1/CNTRL/FGFR2/FRS2/TBX3/HECTD1/SAV1/TRIP11/DCTN5/SALL1/AP2B1/SMAD4/SALL4	30	CAKUT_sig1
GO	GO:0001655	urogenital system development	114/5063	320/18862	0.000311268	0.00550998	0.00481889	ZMPSTE24/HSPB11/NFIA/NOTCH2/PBX1/NPHS2/CENPF/NUP133/SOX11/SIX2/WDPCP/BCL2L11/STAT1/TRAF3IP1/RARB/SMARCC1/WNT5A/ROBO2/KLF15/NPHP3/AGTR1/WWTR1/TIPARP/DLG1/SLIT2/PDGFRA/PPAT/FRAS1/PKD2/NPNT/ENPEP/FGF2/SPRY1/FAT4/SMAD1/DCHS2/SRD5A1/NIPBL/GDNF/FGF10/PTCD2/GCNT4/MEF2C/SMAD5/ZNF354A/FOXC1/TFAP2A/SOX4/EPHA7/TBC1D32/AHI1/C1GALT1/BMPER/MAGI2/PLAG1/CYP7B1/RDH10/ANGPT1/HAS2/MTSS1/PCSK5/GCNT1/TGFBR1/CNTRL/TSC…	114	CAKUT_sig1
GO	GO:0001701	in utero embryonic development	119/5063	335/18862	0.000265903	0.00488745	0.00427444	SYF2/INPP5B/STIL/NOTCH2/OTUD7B/ARNT/CHTOP/SLC30A1/NEK2/FLVCR1/VASH2/KIDINS220/NCOA1/BIRC6/MSH2/BCL2L11/EPB41L5/ACVR1/SP3/CIR1/FZD5/CUL3/SETD2/TASOR/HEG1/MBNL1/SKIL/ACTL6A/SENP2/RBPJ/WDR19/SMIM14/PDGFRA/ADAMTS3/PKD2/LEF1/SEC24D/PLK4/EDNRA/NSUN2/PELO/CCNB1/BTF3/CERT1/MAN2A1/UBE2B/FOXC1/RPL7L1/RSPO3/LATS1/SBDS/XRCC2/NCAPG2/POLB/RDH10/HEY1/NBN/NECAB1/STK3/ANGPT1/ZFAND5/TGFBR1/C5/TET1/BMPR1A/FGFR2/CTR…	119	CAKUT_sig1
GO	GO:0001822	kidney development	102/5063	280/18862	0.000251409	0.00466229	0.00407752	ZMPSTE24/HSPB11/NOTCH2/PBX1/NPHS2/CENPF/NUP133/SOX11/SIX2/WDPCP/BCL2L11/STAT1/TRAF3IP1/RARB/WNT5A/ROBO2/KLF15/NPHP3/AGTR1/WWTR1/TIPARP/DLG1/SLIT2/PDGFRA/PPAT/FRAS1/PKD2/NPNT/ENPEP/FGF2/SPRY1/FAT4/SMAD1/DCHS2/NIPBL/GDNF/FGF10/PTCD2/GCNT4/MEF2C/SMAD5/ZNF354A/FOXC1/TFAP2A/SOX4/EPHA7/TBC1D32/AHI1/C1GALT1/BMPER/MAGI2/RDH10/ANGPT1/HAS2/MTSS1/PCSK5/GCNT1/TGFBR1/CNTRL/TSC1/ITGA8/RET/BICC1/ARID5B/SGPL1/PL…	102	CAKUT_sig1
GO	GO:0072001	renal system development	105/5063	288/18862	0.000198699	0.00388116	0.00339437	ZMPSTE24/HSPB11/NFIA/NOTCH2/PBX1/NPHS2/CENPF/NUP133/SOX11/SIX2/WDPCP/BCL2L11/STAT1/TRAF3IP1/RARB/WNT5A/ROBO2/KLF15/NPHP3/AGTR1/WWTR1/TIPARP/DLG1/SLIT2/PDGFRA/PPAT/FRAS1/PKD2/NPNT/ENPEP/FGF2/SPRY1/FAT4/SMAD1/DCHS2/NIPBL/GDNF/FGF10/PTCD2/GCNT4/MEF2C/SMAD5/ZNF354A/FOXC1/TFAP2A/SOX4/EPHA7/TBC1D32/AHI1/C1GALT1/BMPER/MAGI2/RDH10/ANGPT1/HAS2/MTSS1/PCSK5/GCNT1/TGFBR1/CNTRL/TSC1/ITGA8/RET/BICC1/ARID5B/SGP…	105	CAKUT_sig1
GO	GO:0048736	appendage development	68/5063	167/18862	6.54e-05	0.0015908	0.00139127	NOTCH2/PBX1/FLVCR1/SOX11/WDPCP/AFF3/BCL2L11/ITGA6/MAP3K20/LNPK/HOXD10/BMPR2/KAT2B/RARB/WNT5A/MBNL1/IFT80/ZNF141/WDR19/FRAS1/BMPR1B/LEF1/BBS7/INTU/SLC7A11/NIPBL/FGF10/PAM/FBN2/TFAP2A/SOX4/HDAC2/TBC1D32/HOXA9/HOXA10/SEMA3C/BPNT2/RDH10/CIBAR1/FZD6/RECK/PCSK5/RC3H2/DKK1/BMPR1A/FGFR2/C2CD3/DYNC2H1/TULP3/LRP6/HOXC10/CHST11/TBX3/FREM2/FERMT2/PSEN1/ALDH1A2/NR2F2/SALL1/RPGRIP1L/TMEM231/MED31/MED1/SOX9/SMA…	68	CAKUT_sig1
GO	GO:0060173	limb development	68/5063	167/18862	6.54e-05	0.0015908	0.00139127	NOTCH2/PBX1/FLVCR1/SOX11/WDPCP/AFF3/BCL2L11/ITGA6/MAP3K20/LNPK/HOXD10/BMPR2/KAT2B/RARB/WNT5A/MBNL1/IFT80/ZNF141/WDR19/FRAS1/BMPR1B/LEF1/BBS7/INTU/SLC7A11/NIPBL/FGF10/PAM/FBN2/TFAP2A/SOX4/HDAC2/TBC1D32/HOXA9/HOXA10/SEMA3C/BPNT2/RDH10/CIBAR1/FZD6/RECK/PCSK5/RC3H2/DKK1/BMPR1A/FGFR2/C2CD3/DYNC2H1/TULP3/LRP6/HOXC10/CHST11/TBX3/FREM2/FERMT2/PSEN1/ALDH1A2/NR2F2/SALL1/RPGRIP1L/TMEM231/MED31/MED1/SOX9/SMA…	68	CAKUT_sig1
GO	GO:0006260	DNA replication	140/5063	280/18862	8.75e-17	7.79e-14	6.82e-14	CENPS/CDC42/RBBP4/ZMPSTE24/FAF1/NFIA/CDC7/DHX9/NUCKS1/DTL/SDE2/EXO1/GEN1/CCDC88A/ETAA1/REV1/ZRANB3/MCM6/ORC4/RBMS1/ORC2/BARD1/USP37/SETMAR/POLQ/TOPBP1/ATR/SENP2/RFC4/GMNC/BOD1L1/RFC1/PDS5A/ANKRD17/ZGRF1/CCNA2/PRIMPOL/RAD1/MCIDAS/RAD17/POLK/MSH3/PPP2CA/GMNN/POLH/PRIM2/ORC3/MMS22L/REV3L/MCM9/FBXO5/RAC1/RPA3/HUS1/EGFR/DBF4/DNAJC2/ORC5/SRPK2/ESCO2/WRN/POLB/MCMDC2/TERF1/NBN/CCNE2/RRM2B/DSCC1/RMI1/POLE…	140	CAKUT_sig1
GO	GO:0034470	ncRNA processing	185/5063	400/18862	3.53e-17	3.67e-14	3.21e-14	NOL9/ZBTB8OS/AGO4/AGO3/UTP11/TRIT1/NSUN4/KTI12/TUT4/TYW3/RPF1/ZNHIT6/RPL5/TRMT13/WDR3/ADAR/TSEN15/TRMT1L/UTP25/INTS7/RRP15/TARBP1/HEATR1/TFB2M/NOL10/DDX1/TRMT61B/WDR43/THUMPD2/THADA/PUS10/C1D/MPHOSPH10/TPRKB/C2orf49/DDX18/NIFK/SSB/METTL5/METTL8/PRKRA/WDR75/OSGEPL1/TYW5/NOP58/WDR12/MRPL44/TRNT1/THUMPD3/METTL6/DPH3/KAT2B/RPP14/SHQ1/NSUN3/TRMT10C/QTRT2/RPL35A/LYAR/ZCCHC4/UTP3/GRSF1/MRPL1/HELQ/TRMT10…	185	CAKUT_sig1
GO	GO:0007059	chromosome segregation	163/5063	337/18862	1.53e-17	1.9e-14	1.66e-14	CENPS/CDC42/PUM1/SFPQ/AGO4/NDC1/MSH4/HFM1/SYCP1/POGZ/NUF2/MAEL/TPR/KIF14/NEK2/NSL1/CENPF/MAP10/HNRNPU/SMC6/GEN1/PUM2/EML4/ACTR2/CIAO1/BUB1/ANAPC1/TTL/ACTR3/SPC25/TLK1/HECW2/SGO2/CUL3/ARL8B/RAD18/FANCD2/SGO1/TOP2B/DYNC1LI1/CHMP2B/SPICE1/NAA50/NEK11/STAG1/SMC4/ECT2/NCAPG/ANAPC4/PDS5A/CENPC/ABRAXAS1/SMARCAD1/CENPE/MAD2L1/FBXW7/NIPBL/CENPK/CCNB1/CENPH/SLF1/RIOK2/APC/UBE2B/CDC23/NR3C1/SPDL1/BOD1/SRPK1…	163	CAKUT_sig1
GO	GO:0008380	RNA splicing	222/5063	481/18862	3.15e-20	4.91e-17	4.29e-17	TARDBP/HNRNPR/SRSF10/SYF2/PPP1R8/DNAJC8/KHDRBS1/ZBTB8OS/SFPQ/THRAP3/SNIP1/RRAGC/PRPF38A/MAGOH/RAVER2/SRSF11/ZRANB2/RBMXL1/ZNF326/PTBP2/RNPC3/PRPF38B/DDX20/BCAS2/TTF2/RBM8A/PRPF3/KHDC4/PRDX6/DHX9/TSEN15/SNRPE/HNRNPU/CPSF3/DDX1/HNRNPLL/SRSF7/GEMIN6/TIA1/SNRPG/MPHOSPH10/ZNF638/GCFC2/C2orf49/IWS1/WDR33/POLR2D/PRPF40A/PPIG/CIR1/HNRNPA3/CWC22/SF3B1/CLK1/PPIL3/NCL/LSM3/USP4/RBM6/RBM5/THOC7/PPP4R2/DBR1/U…	222	CAKUT_sig1
GO	GO:0060271	cilium assembly	189/5063	388/18862	1.46e-20	3.02e-17	2.64e-17	SPATA6/HSPB11/DNAI4/SSX2IP/DNAI3/ODF2L/FNBP1L/CDC14A/SPAG17/KIFAP3/GORAB/CEP350/RO60/NEK2/DISC1/SDCCAG8/WDR35/DYNC2LI1/CCDC88A/FAM161A/TMEM17/WDPCP/ACTR2/ALMS1/NPHP1/ACTR3/TTC21B/BBS5/DYNC1I2/TTC30B/DNAH7/TMEM237/DAW1/TRAF3IP1/SEPTIN2/CCDC66/ARL13B/ARL6/CEP97/IFT57/ATG3/IQCB1/NPHP3/CEP63/CEP70/WWTR1/IFT80/CCDC39/GMNC/DYNLT2B/CEP19/IQCG/HAUS3/CC2D2A/TAPT1/WDR19/CEP135/BBS7/INTU/PLK4/SCLT1/NEK1/SPE…	189	CAKUT_sig1
GO	GO:0044782	cilium organization	199/5063	409/18862	1.64e-21	6.51e-18	5.69e-18	SPATA6/HSPB11/DNAI4/SSX2IP/DNAI3/ODF2L/FNBP1L/CDC14A/PIFO/SPAG17/KIFAP3/GORAB/CEP350/RO60/NEK2/DISC1/SDCCAG8/WDR35/DYNC2LI1/CCDC88A/FAM161A/TMEM17/WDPCP/ACTR2/ALMS1/NPHP1/ACTR3/TTC21B/BBS5/DYNC1I2/TTC30B/TTC30A/DNAH7/TMEM237/DAW1/TRAF3IP1/SEPTIN2/CCDC66/ARL13B/ARL6/CEP97/IFT57/ATG3/IQCB1/NPHP3/CEP63/CEP70/WWTR1/IFT80/CCDC39/GMNC/DYNLT2B/CEP19/IQCG/HAUS3/CC2D2A/TAPT1/WDR19/CEP135/PKD2/BBS7/BBS12/I…	199	CAKUT_sig1
GO	GO:0034660	ncRNA metabolic process	229/5063	492/18862	2.09e-21	6.51e-18	5.69e-18	NOL9/ZBTB8OS/YARS1/AGO4/AGO3/UTP11/TRIT1/NSUN4/KTI12/TUT4/TYW3/RPF1/ZNHIT6/RPL5/TRMT13/WDR3/WARS2/TDRKH/ADAR/MAEL/DARS2/RC3H1/TSEN15/TRMT1L/UTP25/INTS7/RRP15/EPRS1/IARS2/TARBP1/HEATR1/TFB2M/NOL10/DDX1/TRMT61B/WDR43/THUMPD2/THADA/PNPT1/PUS10/C1D/MPHOSPH10/TPRKB/C2orf49/DDX18/NIFK/DARS1/SSB/METTL5/METTL8/PRKRA/WDR75/OSGEPL1/MARS2/TYW5/NOP58/WDR12/FARSB/MRPL44/TRNT1/THUMPD3/METTL6/DPH3/KAT2B/TRIM71/…	229	CAKUT_sig1

## Sheet: Figure 3a
Gene info							CNV info
chr	start	end	Gene ID	meantpm (Kidney developmental samples)	log10(meantpm) (Kidney developmental samples)		chr	start	end	type	CNV
chr8	69667045	69834978	SLCO5A1	2.06478	0.314873		chr1	143200000	155100000	deletion/duplication	1q21
chr11	66510605	66533613	BBS1	3.48437	0.542125		chr1	243500000	248956422	deletion	1q44
chr1	239386564	239915452	CHRM3	5.37184	0.730123		chr10	51100000	68800000	deletion	10q21
chr3	70952816	71583993	FOXP1	6.42059	0.807575		chr12	108600000	133275309	deletion/duplication	12q24
chr2	110122310	110205066	NPHP1	7.89127	0.897147		chr15	20500000	25500000	duplication	15q11.2
chr10	49454469	49539538	ERCC6	7.91659	0.898538		chr15	27800000	33400000	deletion	15q13
chr8	27771948	27812640	ESCO2	8.84405	0.946651		chr16	16700000	28500000	deletion/duplication	16p12
chr1	243256033	243500091	SDCCAG8	9.89302	0.995329		chr16	28500000	36800000	deletion/duplication	16p11
chr7	33109556	33877180	BBS9	10.9478	1.03933		chr16	0	16700000	deletion/duplication	16p13
chr5	44300246	44389706	FGF10	11.0194	1.04216		chr17	10800000	16100000	deletion/duplication	17p12
chr14	60643420	60658259	SIX1	12.3001	1.08991		chr17	0	10800000	deletion/duplication	17p13
chrX	8528873	8732137	ANOS1	12.9282	1.11154		chr17	33500000	39800000	deletion/duplication	17q12
chr14	60709538	60724351	SIX4	13.738	1.13792		chr2	83100000	93900000	deletion/duplication	2p11
chr3	97764520	97801229	ARL6	14.1797	1.15167		chr22	15000000	25500000	deletion/duplication	22q11
chr1	115641969	115698224	VANGL1	14.6477	1.16577		chr3	0	8100000	duplication	3p26
chr8	93754843	93819234	TMEM67	14.8474	1.17165		chr3	192600000	198295559	deletion/duplication	3q29
chr7	140719326	140924928	BRAF	16.4436	1.216		chr4	0	11300000	deletion/duplication	4p16
chr7	83955776	84492724	SEMA3A	16.6456	1.2213		chr7	7200000	20900000	deletion/duplication	7p21
chr4	122732701	122744942	BBS12	17.1697	1.23476		chr9	127500000	138394717	duplication	9q34
chr10	74824926	75032624	KAT6B	17.2762	1.23745
chr1	200551496	200620751	KIF14	17.4693	1.24228
chr11	103109409	103479863	DYNC2H1	18.7408	1.27279
chr20	51782330	51802521	SALL4	18.8076	1.27433
chr3	148697783	148743008	AGTR1	19.9092	1.29905
chr11	125096544	125111763	TMEM218	20.6275	1.31445
chr1	113073197	113132260	LRIG2	21.4376	1.33118
chr10	116056924	116273467	GFRA1	21.9968	1.34236
chr17	35406683	35409768	HSALNG0115943	22.0017	1.34246
chr4	121824328	121870487	BBS7	22.0297	1.34301
chr10	43077063	43130351	RET	22.5395	1.35294
chr2	73385757	73625166	ALMS1	24.0062	1.38032
chr6	10393185	10419659	TFAP2A	24.8347	1.39506
chr2	99545418	100192428	AFF3	25.0148	1.3982
chrX	21839616	21885423	MBTPS2	25.4492	1.40567
chr5	37812676	37840041	GDNF	25.5922	1.40811
chr14	56488353	56650606	TMEM260	26.6044	1.42495
chrX	44873176	45112602	KDM6A	29.1176	1.46416
chr1	205142504	205211702	DSTYK	32.0336	1.50561
chr12	123671112	123708399	TCTN2	33.8957	1.53014
chr9	116687301	116701300	TRIM32	35.0001	1.54407
chr8	71197432	71592025	EYA1	35.4163	1.5492
chr17	67337915	67366605	PSMD12	39.4832	1.59641
chr9	26947038	27062930	IFT74	40.0162	1.60224
chr15	72686178	72738475	BBS4	40.6633	1.6092
chr3	55465714	55490539	WNT5A	43.1503	1.63498
chr4	39182503	39285810	WDR19	44.5675	1.64902
chr3	75906694	77649964	ROBO2	45.4207	1.65725
chrX	77504877	77786233	ATRX	46.6014	1.6684
chr18	59430938	59697662	CCBE1	47.5602	1.67724
chr13	19958669	20091829	ZMYM2	47.8694	1.68006
chr17	72121019	72126416	SOX9	51.0219	1.70776
chr12	76344473	76348415	BBS10	53.2237	1.7261
chr4	20251904	20620561	SLIT2	55.7516	1.74626
chr5	36876768	37066413	NIPBL	59.6477	1.77559
chr13	38687076	38887131	FREM2	60.459	1.78146
chr3	121769760	121835079	IQCB1	62.9592	1.79906
chr5	177133024	177300215	NSD1	63.3629	1.80184
chr15	98648538	98964530	IGF1R	63.9739	1.806
chr10	121478333	121598458	FGFR2	65.2324	1.81446
chr1	164555583	164899296	PBX1	71.8435	1.85639
chr21	14961234	15065936	NRIP1	75.1601	1.87599
chr6	44387705	44450425	CDC5L	75.7228	1.87923
chr22	22298140	22307554	HSALNG0134318	77.4794	1.88919
chr1	165724292	165827755	TMCO1	80.9058	1.90798
chr4	78057322	78544269	FRAS1	81.9543	1.91357
chr10	15513953	15719922	ITGA8	86.4222	1.93663
chr20	43590936	43647299	IFT52	93.1103	1.969
chr22	20917406	20953747	CRKL	93.1907	1.96937
chr2	45005181	45009452	SIX2	100.63	2.00273
chr4	88007634	88077777	PKD2	102.583	2.01108
chr10	95663395	95694143	TCTN3	106.034	2.02545
chr1	145917713	145927678	RBM8A	106.591	2.02772
chrX	116170743	116174974	AGTR2	113.94	2.05668
chr1	119911552	120100779	NOTCH2	129.067	2.11082
chr5	128257908	128659185	FBN2	130.279	2.11487
chr11	32387774	32435564	WT1	144.819	2.16083
chr19	34428351	34471251	UBA2	157.425	2.19707
chr16	51135974	51151367	SALL1	159.378	2.20243
chr6	1609914	1613897	FOXC1	191.477	2.28212
chr1	179550538	179575952	NPHS2	246.61	2.39201

## Sheet: Figure 3b
CAKUT gene_Symbol	cor_HSALNG0134318	cor_HSALNG0115943
ALMS1	0.876641	0.78994
CDC5L	0.871432	0.841919
LRIG2	0.870523	0.829663
RBM8A	0.857921	0.726073
WDR19	0.857496	0.736622
BBS7	0.853389	0.843143
NIPBL	0.852406	0.822389
BBS4	0.851873	0.722164
UBA2	0.85009	0.802861
BBS9	0.844909	0.744283
IFT52	0.840155	0.627712
IQCB1	0.838599	0.760385
NSD1	0.837535	0.782252
ZMYM2	0.835256	0.816161
NRIP1	0.832585	0.83207
NOTCH2	0.832062	0.719422
ERCC6	0.829927	0.823793
KAT6B	0.828784	0.766308
BRAF	0.827345	0.729574
ATRX	0.826401	0.861196
SDCCAG8	0.824357	0.703583
FGFR2	0.821238	0.73026
MBTPS2	0.821238	0.824538
KDM6A	0.811819	0.669444
CRKL	0.8117	0.684153
IGF1R	0.809881	0.646995
FREM2	0.805427	0.731282
TMEM67	0.801503	0.801043
PBX1	0.798076	0.846043
DYNC2H1	0.788911	0.791139
PKD2	0.785684	0.899808
TMEM218	0.785537	0.861676
IFT74	0.784579	0.695755
ITGA8	0.778338	0.807563
TRIM32	0.777765	0.757839
TCTN3	0.772421	0.781189
TMEM260	0.769063	0.858954
FBN2	0.768774	0.66883
SEMA3A	0.765981	0.719242
FRAS1	0.759297	0.726485
ROBO2	0.752735	0.788785
ESCO2	0.752009	0.835042
FOXC1	0.750974	0.756229
FOXP1	0.746533	0.782144
KIF14	0.739925	0.784704
PSMD12	0.739675	0.803299
SALL4	0.733369	0.603885
CHRM3	0.722181	0.780823
SOX9	0.714381	0.534156
WT1	0.708312	0.637708
SLCO5A1	0.707898	0.526084
BBS1	0.707389	0.641171
SLIT2	0.699232	0.646548
TMCO1	0.691039	0.681902
TCTN2	0.685587	0.43234
NPHP1	0.68533	0.712519
CCBE1	0.685113	0.661232
BBS10	0.683043	0.813591
AFF3	0.656627	0.652305
GFRA1	0.656556	0.57495
ANOS1	0.65476	0.757015
FGF10	0.650421	0.617665
SIX4	0.647053	0.668303
ARL6	0.642919	0.68619
VANGL1	0.640103	0.680682
DSTYK	0.637898	0.598221
SIX1	0.603056	0.54905
WNT5A	0.569608	0.682519
SALL1	0.555224	0.381907
GDNF	0.544662	0.509663
AGTR2	0.543147	0.705865
EYA1	0.536607	0.497901
RET	0.510623	0.399819
BBS12	0.484111	0.534587
TFAP2A	0.467701	0.292196
NPHS2	0.451402	0.473084
AGTR1	0.426076	0.453033
SIX2	0.398713	0.268148
HSALNG0134318
HSALNG0115943

## Sheet: Figure 3c
Metadata of kidney developmental dataset (E-MTAB-6814).							Expression pattern
Sample ID	Tissue type	Developmental stage		Developmental stage	Sample counts (n=40)		GeneID	Developmental stage	MeanTPM (stage)	TPM_Sample_1	TPM_Sample_2	TPM_Sample_3	TPM_Sample_4
ERS2510164	kidney	10w		4w	1		CDC5L	4w	90.0407	90.0407
ERS2510165	kidney	10w		5w	2		CDC5L	5w	101.325	88.8116	113.839
ERS2510166	kidney	10w		6w	2		CDC5L	6w	81.2422	76.7282	85.7562
ERS2510187	kidney	11w		7w	2		CDC5L	7w	92.5769	82.5727	102.581
ERS2510188	kidney	11w		8w	2		CDC5L	8w	96.1391	97.4528	94.8255
ERS2510202	kidney	12w		9w	2		CDC5L	9w	106.581	141.408	71.7548
ERS2510201	kidney	12w		10w	3		CDC5L	10w	92.1944	94.9326	107.019	74.6312
ERS2510218	kidney	13w		11w	2		CDC5L	11w	82.0176	79.574	84.4611
ERS2510219	kidney	13w		12w	2		CDC5L	12w	74.5651	67.9427	81.1876
ERS2510220	kidney	13w		13w	3		CDC5L	13w	93.3926	80.3081	103.082	96.7873
ERS2510236	kidney	16w		16w	3		CDC5L	16w	106.129	108.723	67.2678	142.395
ERS2510234	kidney	16w		18w	3		CDC5L	18w	95.7428	135.819	84.966	66.444
ERS2510235	kidney	16w		19w	3		CDC5L	19w	70.4046	62.8143	73.9501	74.4493
ERS2510246	kidney	18w		neonate	3		CDC5L	neonate	43.4592	29.6806	68.0159	32.681
ERS2510245	kidney	18w		infant	4		CDC5L	infant	27.2093	23.3282	50.4696	22.9343	12.1051
ERS2510247	kidney	18w		toddler	2		CDC5L	toddler	22.7499	28.7458	16.754
ERS2510262	kidney	19w		school age child	1		CDC5L	school age child	11.6745	11.6745
ERS2510263	kidney	19w					LRIG2	4w	18.6723	18.6723
ERS2510264	kidney	19w					LRIG2	5w	32.1085	29.1328	35.0842
ERS2510278	kidney	4w					LRIG2	6w	32.6895	33.8961	31.4829
ERS2510292	kidney	5w					LRIG2	7w	23.1539	23.4701	22.8377
ERS2510293	kidney	5w					LRIG2	8w	27.8594	29.172	26.5468
ERS2510305	kidney	6w					LRIG2	9w	29.3141	38.8514	19.7768
ERS2510306	kidney	6w					LRIG2	10w	24.7208	25.2799	32.643	16.2395
ERS2510322	kidney	7w					LRIG2	11w	22.2599	21.0091	23.5108
ERS2510321	kidney	7w					LRIG2	12w	23.7166	27.1019	20.3313
ERS2510346	kidney	8w					LRIG2	13w	25.1748	26.7832	23.6985	25.0426
ERS2510345	kidney	8w					LRIG2	16w	33.5546	31.3438	34.2013	35.1186
ERS2510364	kidney	9w					LRIG2	18w	26.5437	35.8238	27.3262	16.4809
ERS2510365	kidney	9w					LRIG2	19w	18.2603	13.9624	21.1888	19.6298
ERS2510403	kidney	infant					LRIG2	neonate	12.4362	8.68741	22.533	6.08804
ERS2510404	kidney	infant					LRIG2	infant	5.73347	5.906	9.44235	5.20821	2.37732
ERS2510405	kidney	infant					LRIG2	toddler	4.40487	5.0564	3.75334
ERS2510402	kidney	infant					LRIG2	school age child	2.81266	2.81266
ERS2510430	kidney	neonate					NIPBL	4w	48.153	48.153
ERS2510431	kidney	neonate					NIPBL	5w	88.5811	65.3424	111.82
ERS2510429	kidney	neonate					NIPBL	6w	65.93	67.2096	64.6504
ERS2510439	kidney	school age child					NIPBL	7w	58.0755	50.4404	65.7106
ERS2510448	kidney	toddler					NIPBL	8w	71.8956	81.4858	62.3055
ERS2510449	kidney	toddler					NIPBL	9w	79.6455	111.341	47.95
							NIPBL	10w	74.1402	66.0081	103.32	53.0928
							NIPBL	11w	58.0065	61.6211	54.3919
							NIPBL	12w	59.8555	68.044	51.667
							NIPBL	13w	69.9253	66.6524	72.1356	70.9878
							NIPBL	16w	92.5984	83.8068	72.8409	121.147
							NIPBL	18w	78.8451	114.456	73.1641	48.9156
							NIPBL	19w	58.0826	48.3074	64.1109	61.8295
							NIPBL	neonate	35.7661	27.4832	58.1528	21.6624
							NIPBL	infant	25.5704	21.6598	50.01	21.3276	9.28411
							NIPBL	toddler	16.7663	19.7467	13.7858
							NIPBL	school age child	9.8873	9.8873
							NRIP1	4w	72.7135	72.7135
							NRIP1	5w	126.54	115.015	138.066
							NRIP1	6w	66.5223	63.9849	69.0597
							NRIP1	7w	63.1633	48.7076	77.619
							NRIP1	8w	82.7495	93.326	72.1731
							NRIP1	9w	125.598	183.853	67.3434
							NRIP1	10w	86.6985	84.4844	118.559	57.0522
							NRIP1	11w	83.2862	89.9741	76.5983
							NRIP1	12w	60.2947	71.6405	48.9489
							NRIP1	13w	89.3814	82.5964	83.6452	101.903
							NRIP1	16w	113.883	100.621	89.8899	151.138
							NRIP1	18w	102.484	167.271	89.9568	50.2251
							NRIP1	19w	82.2659	61.08	98.3405	87.3774
							NRIP1	neonate	54.761	36.6536	101.334	26.2957
							NRIP1	infant	20.8533	20.3011	40.0557	18.491	4.56526
							NRIP1	toddler	16.639	16.4171	16.8609
							NRIP1	school age child	12.2692	12.2692
							PBX1	4w	100.796	100.796
							PBX1	5w	128.109	106.54	149.679
							PBX1	6w	134.387	166.416	102.358
							PBX1	7w	73.2164	60.8412	85.5917
							PBX1	8w	80.6831	82.4369	78.9292
							PBX1	9w	91.6365	119.313	63.9604
							PBX1	10w	84.1426	80.681	104.004	67.7431
							PBX1	11w	66.9594	64.7998	69.1191
							PBX1	12w	66.3024	73.5222	59.0825
							PBX1	13w	84.1833	68.3687	95.1926	88.9887
							PBX1	16w	102.583	107.521	74.6722	125.557
							PBX1	18w	98.6528	129.3	96.1955	70.463
							PBX1	19w	64.3004	41.4065	79.2389	72.2558
							PBX1	neonate	33.6231	29.5225	53.3602	17.9867
							PBX1	infant	12.964	17.4728	9.71368	17.3604	7.30902
							PBX1	toddler	14.4378	15.955	12.9205
							PBX1	school age child	7.16906	7.16906
							PKD2	4w	84.3264	84.3264
							PKD2	5w	156.043	138.499	173.587
							PKD2	6w	114.182	129.23	99.1336
							PKD2	7w	108.841	93.0347	124.647
							PKD2	8w	113.568	115.843	111.293
							PKD2	9w	136.811	190.465	83.1572
							PKD2	10w	103.575	119.646	115.831	75.2482
							PKD2	11w	113.3	121.042	105.559
							PKD2	12w	105.976	100.522	111.429
							PKD2	13w	134.388	115.212	143.676	144.277
							PKD2	16w	152.799	155.807	112.828	189.761
							PKD2	18w	130.294	201.827	122.407	66.6486
							PKD2	19w	94.0067	52.0091	119.089	110.922
							PKD2	neonate	58.4365	47.8484	78.9952	48.4659
							PKD2	infant	39.5478	53.6638	50.0467	37.6435	16.8374
							PKD2	toddler	59.3093	83.7075	34.911
							PKD2	school age child	24.2393	24.2393
							HSALNG0115943	4w	19.9641	19.9641
							HSALNG0115943	5w	41.1869	41.7442	40.6296
							HSALNG0115943	6w	30.7855	29.6428	31.9281
							HSALNG0115943	7w	27.7836	24.1892	31.378
							HSALNG0115943	8w	15.213	15.9638	14.4622
							HSALNG0115943	9w	35.5694	41.6638	29.475
							HSALNG0115943	10w	21.5187	26.0733	25.991	12.4916
							HSALNG0115943	11w	27.7881	24.2306	31.3455
							HSALNG0115943	12w	17.651	20.9777	14.3242
							HSALNG0115943	13w	26.007	15.8724	30.925	31.2237
							HSALNG0115943	16w	34.5007	34.9369	26.8534	41.7119
							HSALNG0115943	18w	33.5098	54.9878	30.8208	14.7209
							HSALNG0115943	19w	18.9779	6.84438	21.0439	29.0454
							HSALNG0115943	neonate	8.37894	10.2378	5.75178	9.14724
							HSALNG0115943	infant	5.69381	7.22815	8.67541	4.47424	2.39744
							HSALNG0115943	toddler	6.22424	8.15869	4.28978
							HSALNG0115943	school age child	4.2445	4.2445
							HSALNG0134318	4w	108.158	108.158
							HSALNG0134318	5w	87.7644	67.3015	108.227
							HSALNG0134318	6w	92.3413	95.1524	89.5302
							HSALNG0134318	7w	72.2511	65.0494	79.4528
							HSALNG0134318	8w	97.2975	93.469	101.126
							HSALNG0134318	9w	109.774	137.997	81.5505
							HSALNG0134318	10w	90.3339	92.0656	115.45	63.4862
							HSALNG0134318	11w	78.5247	71.3143	85.7352
							HSALNG0134318	12w	77.9325	75.5644	80.3007
							HSALNG0134318	13w	97.654	106.71	80.1	106.152
							HSALNG0134318	16w	92.8782	86.8143	88.1145	103.706
							HSALNG0134318	18w	91.9865	99.2534	101.755	74.9509
							HSALNG0134318	19w	75.5905	54.6696	83.6775	88.4245
							HSALNG0134318	neonate	62.8572	39.1793	104.222	45.1704
							HSALNG0134318	infant	36.7017	26.6648	70.1847	40.237	9.72036
							HSALNG0134318	toddler	32.1203	41.982	22.2587
							HSALNG0134318	school age child	14.2992	14.2992

## Sheet: Figure 4a-b qPCR results
Note: Lnc1 (HSALNG0134318_22q11.2); Lnc2 (HSALNG0115943_17q12)；NC, negative control
Metadata			qPCR results						t test resuts for HSALNG0134318 (Figure 4a)				t test resuts for HSALNG0115943 (Figure 4b)
Sample ID	Condition		Sample ID	Condition	Repeat	Target gene	Relative gene expression（2-ΔΔCt）		Knockdown vs NC				Knockdown vs NC
Lnc1_knockdown_1	Lnc1_knockdown		Lnc1_knockdown_1	Lnc1_knockdown	1	Lnc1	0.386793		Target.gene	t.test.pvalue.NC_Kd	Significance_level		Target.gene	t.test.pvalue.NC_Kd	Significance_level
Lnc1_knockdown_4	Lnc1_knockdown		Lnc1_knockdown_1	Lnc1_knockdown	2	Lnc1	0.374872		Lnc1 (HSALNG0134318_22q11.2)	2.61448e-10	****		Lnc2 (HSALNG0115943_17q12)	3.35697e-06	****
Lnc1_knockdown_5	Lnc1_knockdown		Lnc1_knockdown_1	Lnc1_knockdown	3	Lnc1	0.394154		Lnc2 (HSALNG0115943_17q12)	0.000279817	***		Lnc1 (HSALNG0134318_22q11.2)	0.0177182	*
Lnc2_knockdown_1	Lnc2_knockdown		Lnc1_knockdown_4	Lnc1_knockdown	1	Lnc1	0.368385		CDC5L	0.00197397	**		PKD2	0.00436195	**
Lnc2_knockdown_2	Lnc2_knockdown		Lnc1_knockdown_4	Lnc1_knockdown	2	Lnc1	0.34688		LRIG2	1.67564e-07	****		PBX1	2.51573e-07	****
Lnc2_knockdown_3	Lnc2_knockdown		Lnc1_knockdown_4	Lnc1_knockdown	3	Lnc1	0.400005		NIPBL	5.19911e-05	****		CDC5L	0.000522314	***
NC_1	NC		Lnc1_knockdown_5	Lnc1_knockdown	1	Lnc1	0.480876		NRIP1	8.23385e-05	****		NRIP1	2.68655e-05	****
NC_10	NC		Lnc1_knockdown_5	Lnc1_knockdown	2	Lnc1	0.469304		NOTCH2	0.000137678	***		LRIG2	1.14844e-05	****
NC_11	NC		Lnc1_knockdown_5	Lnc1_knockdown	3	Lnc1	0.477071		KDM6A	0.000217913	***		NIPBL	1.79395e-06	****
Blank Control	Blank Control		Lnc2_knockdown_1	Lnc2_knockdown	1	Lnc1	0.934581		CRKL	3.77817e-11	****		ROBO2	3.91929e-05	****
			Lnc2_knockdown_1	Lnc2_knockdown	2	Lnc1	0.869548		FREM2	1.83357e-10	****		FOXP1	0.000116285	***
			Lnc2_knockdown_1	Lnc2_knockdown	3	Lnc1	0.801803		PBX1	8.90969e-05	****		CHRM3	0.144094	ns
			Lnc2_knockdown_2	Lnc2_knockdown	1	Lnc1	1.11921		PKD2	0.142278	ns		FOXC1	2.14625e-05	****
			Lnc2_knockdown_2	Lnc2_knockdown	2	Lnc1	0.965375		SEMA3A	8.86739e-07	****		FREM2	7.25653e-12	****
			Lnc2_knockdown_2	Lnc2_knockdown	3	Lnc1	0.876916		FRAS1	6.9954e-07	****		FRAS1	6.29137e-08	****
			Lnc2_knockdown_3	Lnc2_knockdown	1	Lnc1	0.945857		ROBO2	0.000633715	***		NOTCH2	1.07233e-06	****
			Lnc2_knockdown_3	Lnc2_knockdown	2	Lnc1	0.792056		FOXC1	2.14283e-07	****		SEMA3A	1.66224e-07	****
			Lnc2_knockdown_3	Lnc2_knockdown	3	Lnc1	0.908119		CHRM3	0.584677	ns
			NC_1	NC	1	Lnc1	0.78661						Blank control vs NC
			NC_1	NC	2	Lnc1	0.854386		Blank control vs NC				Target.gene	t.test.pvalue.BC.NC	Significance_level
			NC_1	NC	3	Lnc1	0.822072		Target.gene	t.test.pvalue.BC_NC	Significance_level		Lnc2 (HSALNG0115943_17q12)	0.114937	ns
			NC_10	NC	1	Lnc1	0.719797		Lnc1 (HSALNG0134318_22q11.2)	0.00218712	**		Lnc1 (HSALNG0134318_22q11.2)	0.00218712	**
			NC_10	NC	2	Lnc1	0.884261		Lnc2 (HSALNG0115943_17q12)	0.114937	ns		PKD2	0.644931	ns
			NC_10	NC	3	Lnc1	0.722161		CDC5L	0.503224	ns		PBX1	0.847029	ns
			NC_11	NC	1	Lnc1	0.822448		LRIG2	0.664074	ns		CDC5L	0.503224	ns
			NC_11	NC	2	Lnc1	0.907809		NIPBL	0.675199	ns		NRIP1	0.863892	ns
			NC_11	NC	3	Lnc1	0.742013		NRIP1	0.863892	ns		LRIG2	0.664074	ns
			Blank Control	Blank Control	1	Lnc1	0.908911		NOTCH2	0.806966	ns		NIPBL	0.675199	ns
			Blank Control	Blank Control	2	Lnc1	1.05473		KDM6A	0.370579	ns		ROBO2	0.0817527	ns
			Blank Control	Blank Control	3	Lnc1	1.04313		CRKL	0.953605	ns		FOXP1	0.395869	ns
			Lnc1_knockdown_1	Lnc1_knockdown	1	Lnc2	0.865101		FREM2	0.133966	ns		CHRM3	0.103932	ns
			Lnc1_knockdown_1	Lnc1_knockdown	2	Lnc2	0.843835		PBX1	0.847029	ns		FOXC1	0.543774	ns
			Lnc1_knockdown_1	Lnc1_knockdown	3	Lnc2	0.780532		PKD2	0.644931	ns		FREM2	0.133966	ns
			Lnc1_knockdown_4	Lnc1_knockdown	1	Lnc2	0.75263		SEMA3A	0.921397	ns		FRAS1	0.575693	ns
			Lnc1_knockdown_4	Lnc1_knockdown	2	Lnc2	0.683348		FRAS1	0.575693	ns		NOTCH2	0.806966	ns
			Lnc1_knockdown_4	Lnc1_knockdown	3	Lnc2	0.839571		ROBO2	0.0817527	ns		SEMA3A	0.921397	ns
			Lnc1_knockdown_5	Lnc1_knockdown	1	Lnc2	0.855677		FOXC1	0.543774	ns
			Lnc1_knockdown_5	Lnc1_knockdown	2	Lnc2	0.77217		CHRM3	0.103932	ns
			Lnc1_knockdown_5	Lnc1_knockdown	3	Lnc2	0.76071
			Lnc2_knockdown_1	Lnc2_knockdown	1	Lnc2	0.352675
			Lnc2_knockdown_1	Lnc2_knockdown	2	Lnc2	0.408149
			Lnc2_knockdown_1	Lnc2_knockdown	3	Lnc2	0.377048
			Lnc2_knockdown_2	Lnc2_knockdown	1	Lnc2	0.400017
			Lnc2_knockdown_2	Lnc2_knockdown	2	Lnc2	0.337246
			Lnc2_knockdown_2	Lnc2_knockdown	3	Lnc2	0.362254
			Lnc2_knockdown_3	Lnc2_knockdown	1	Lnc2	0.380859
			Lnc2_knockdown_3	Lnc2_knockdown	2	Lnc2	0.356198
			Lnc2_knockdown_3	Lnc2_knockdown	3	Lnc2	0.392251
			NC_1	NC	1	Lnc2	0.947648
			NC_1	NC	2	Lnc2	0.969893
			NC_1	NC	3	Lnc2	1.06147
			NC_10	NC	1	Lnc2	1.62773
			NC_10	NC	2	Lnc2	1.2722
			NC_10	NC	3	Lnc2	1.49423
			NC_11	NC	1	Lnc2	1.48529
			NC_11	NC	2	Lnc2	1.337
			NC_11	NC	3	Lnc2	1.24793
			Blank Control	Blank Control	1	Lnc2	0.978259
			Blank Control	Blank Control	2	Lnc2	0.861785
			Blank Control	Blank Control	3	Lnc2	1.18617
			Lnc1_knockdown_1	Lnc1_knockdown	1	LRIG2	0.648067
			Lnc1_knockdown_1	Lnc1_knockdown	2	LRIG2	0.604242
			Lnc1_knockdown_1	Lnc1_knockdown	3	LRIG2	0.629826
			Lnc1_knockdown_4	Lnc1_knockdown	1	LRIG2	0.814494
			Lnc1_knockdown_4	Lnc1_knockdown	2	LRIG2	0.700933
			Lnc1_knockdown_4	Lnc1_knockdown	3	LRIG2	0.723522
			Lnc1_knockdown_5	Lnc1_knockdown	1	LRIG2	0.832005
			Lnc1_knockdown_5	Lnc1_knockdown	2	LRIG2	0.809847
			Lnc1_knockdown_5	Lnc1_knockdown	3	LRIG2	0.778843
			Lnc2_knockdown_1	Lnc2_knockdown	1	LRIG2	0.747094
			Lnc2_knockdown_1	Lnc2_knockdown	2	LRIG2	0.661603
			Lnc2_knockdown_1	Lnc2_knockdown	3	LRIG2	0.6441
			Lnc2_knockdown_2	Lnc2_knockdown	1	LRIG2	0.930142
			Lnc2_knockdown_2	Lnc2_knockdown	2	LRIG2	0.900432
			Lnc2_knockdown_2	Lnc2_knockdown	3	LRIG2	0.780596
			Lnc2_knockdown_3	Lnc2_knockdown	1	LRIG2	0.875482
			Lnc2_knockdown_3	Lnc2_knockdown	2	LRIG2	0.809759
			Lnc2_knockdown_3	Lnc2_knockdown	3	LRIG2	0.752233
			NC_1	NC	1	LRIG2	1.03285
			NC_1	NC	2	LRIG2	0.916393
			NC_1	NC	3	LRIG2	0.987946
			NC_10	NC	1	LRIG2	0.984644
			NC_10	NC	2	LRIG2	1.07326
			NC_10	NC	3	LRIG2	1.05805
			NC_11	NC	1	LRIG2	1.05714
			NC_11	NC	2	LRIG2	1.06251
			NC_11	NC	3	LRIG2	1.10767
			Blank Control	Blank Control	1	LRIG2	1.04088
			Blank Control	Blank Control	2	LRIG2	0.852334
			Blank Control	Blank Control	3	LRIG2	1.12717
			Lnc1_knockdown_1	Lnc1_knockdown	1	NRIP1	0.873575
			Lnc1_knockdown_1	Lnc1_knockdown	2	NRIP1	0.712471
			Lnc1_knockdown_1	Lnc1_knockdown	3	NRIP1	0.681334
			Lnc1_knockdown_4	Lnc1_knockdown	1	NRIP1	0.767304
			Lnc1_knockdown_4	Lnc1_knockdown	2	NRIP1	0.7641
			Lnc1_knockdown_4	Lnc1_knockdown	3	NRIP1	0.685327
			Lnc1_knockdown_5	Lnc1_knockdown	1	NRIP1	0.871216
			Lnc1_knockdown_5	Lnc1_knockdown	2	NRIP1	0.744519
			Lnc1_knockdown_5	Lnc1_knockdown	3	NRIP1	0.752151
			Lnc2_knockdown_1	Lnc2_knockdown	1	NRIP1	0.699213
			Lnc2_knockdown_1	Lnc2_knockdown	2	NRIP1	0.690982
			Lnc2_knockdown_1	Lnc2_knockdown	3	NRIP1	0.694791
			Lnc2_knockdown_2	Lnc2_knockdown	1	NRIP1	0.93017
			Lnc2_knockdown_2	Lnc2_knockdown	2	NRIP1	0.756037
			Lnc2_knockdown_2	Lnc2_knockdown	3	NRIP1	0.712786
			Lnc2_knockdown_3	Lnc2_knockdown	1	NRIP1	0.616811
			Lnc2_knockdown_3	Lnc2_knockdown	2	NRIP1	0.609279
			Lnc2_knockdown_3	Lnc2_knockdown	3	NRIP1	0.626517
			NC_1	NC	1	NRIP1	1.04164
			NC_1	NC	2	NRIP1	1.159
			NC_1	NC	3	NRIP1	1.04565
			NC_10	NC	1	NRIP1	0.90063
			NC_10	NC	2	NRIP1	1.06735
			NC_10	NC	3	NRIP1	0.797546
			NC_11	NC	1	NRIP1	0.94006
			NC_11	NC	2	NRIP1	1.05102
			NC_11	NC	3	NRIP1	0.908778
			Blank Control	Blank Control	1	NRIP1	0.951348
			Blank Control	Blank Control	2	NRIP1	0.946741
			Blank Control	Blank Control	3	NRIP1	1.11027
			Lnc1_knockdown_1	Lnc1_knockdown	1	NOTCH2	0.730284
			Lnc1_knockdown_1	Lnc1_knockdown	2	NOTCH2	0.692435
			Lnc1_knockdown_1	Lnc1_knockdown	3	NOTCH2	0.73668
			Lnc1_knockdown_4	Lnc1_knockdown	1	NOTCH2	0.720747
			Lnc1_knockdown_4	Lnc1_knockdown	2	NOTCH2	0.70831
			Lnc1_knockdown_4	Lnc1_knockdown	3	NOTCH2	0.619269
			Lnc1_knockdown_5	Lnc1_knockdown	1	NOTCH2	0.624732
			Lnc1_knockdown_5	Lnc1_knockdown	2	NOTCH2	0.669545
			Lnc1_knockdown_5	Lnc1_knockdown	3	NOTCH2	0.633441
			Lnc2_knockdown_1	Lnc2_knockdown	1	NOTCH2	0.573315
			Lnc2_knockdown_1	Lnc2_knockdown	2	NOTCH2	0.632274
			Lnc2_knockdown_2	Lnc2_knockdown	1	NOTCH2	0.480784
			Lnc2_knockdown_2	Lnc2_knockdown	2	NOTCH2	0.572533
			Lnc2_knockdown_3	Lnc2_knockdown	1	NOTCH2	0.629296
			Lnc2_knockdown_3	Lnc2_knockdown	2	NOTCH2	0.581966
			Lnc2_knockdown_3	Lnc2_knockdown	3	NOTCH2	0.583956
			NC_1	NC	1	NOTCH2	1.07817
			NC_1	NC	2	NOTCH2	1.06757
			NC_1	NC	3	NOTCH2	0.996776
			NC_10	NC	1	NOTCH2	1.05353
			NC_10	NC	2	NOTCH2	0.897852
			NC_11	NC	1	NOTCH2	1.01013
			NC_11	NC	2	NOTCH2	0.783041
			Blank Control	Blank Control	1	NOTCH2	1.0343
			Blank Control	Blank Control	2	NOTCH2	0.991548
			Blank Control	Blank Control	3	NOTCH2	0.975075
			Lnc1_knockdown_1	Lnc1_knockdown	1	KDM6A	0.834152
			Lnc1_knockdown_1	Lnc1_knockdown	2	KDM6A	0.85014
			Lnc1_knockdown_1	Lnc1_knockdown	3	KDM6A	0.847035
			Lnc1_knockdown_4	Lnc1_knockdown	1	KDM6A	0.84795
			Lnc1_knockdown_4	Lnc1_knockdown	2	KDM6A	0.827947
			Lnc1_knockdown_4	Lnc1_knockdown	3	KDM6A	0.696781
			Lnc1_knockdown_5	Lnc1_knockdown	1	KDM6A	0.831779
			Lnc1_knockdown_5	Lnc1_knockdown	2	KDM6A	0.721016
			Lnc1_knockdown_5	Lnc1_knockdown	3	KDM6A	0.743444
			Lnc2_knockdown_1	Lnc2_knockdown	1	KDM6A	0.677462
			Lnc2_knockdown_1	Lnc2_knockdown	2	KDM6A	0.607984
			Lnc2_knockdown_2	Lnc2_knockdown	1	KDM6A	0.763379
			Lnc2_knockdown_2	Lnc2_knockdown	2	KDM6A	0.698902
			Lnc2_knockdown_2	Lnc2_knockdown	3	KDM6A	0.637921
			Lnc2_knockdown_3	Lnc2_knockdown	1	KDM6A	0.584219
			Lnc2_knockdown_3	Lnc2_knockdown	2	KDM6A	0.533457
			Lnc2_knockdown_3	Lnc2_knockdown	3	KDM6A	0.547266
			NC_1	NC	1	KDM6A	1.08349
			NC_1	NC	2	KDM6A	1.10892
			NC_1	NC	3	KDM6A	0.945353
			NC_10	NC	1	KDM6A	0.827818
			NC_10	NC	2	KDM6A	1.2948
			NC_10	NC	3	KDM6A	1.00607
			NC_11	NC	1	KDM6A	1.13908
			NC_11	NC	2	KDM6A	1.2586
			NC_11	NC	3	KDM6A	1.15358
			Blank Control	Blank Control	1	KDM6A	0.94673
			Blank Control	Blank Control	2	KDM6A	0.940214
			Blank Control	Blank Control	3	KDM6A	1.12343
			Lnc1_knockdown_1	Lnc1_knockdown	1	CRKL	0.577723
			Lnc1_knockdown_1	Lnc1_knockdown	2	CRKL	0.544074
			Lnc1_knockdown_1	Lnc1_knockdown	3	CRKL	0.611201
			Lnc1_knockdown_4	Lnc1_knockdown	1	CRKL	0.528286
			Lnc1_knockdown_4	Lnc1_knockdown	2	CRKL	0.516345
			Lnc1_knockdown_4	Lnc1_knockdown	3	CRKL	0.497048
			Lnc1_knockdown_5	Lnc1_knockdown	1	CRKL	0.672874
			Lnc1_knockdown_5	Lnc1_knockdown	2	CRKL	0.558635
			Lnc1_knockdown_5	Lnc1_knockdown	3	CRKL	0.574567
			NC_1	NC	1	CRKL	1.11444
			NC_1	NC	2	CRKL	0.937574
			NC_1	NC	3	CRKL	1.00499
			NC_10	NC	1	CRKL	1.04787
			NC_10	NC	2	CRKL	0.972199
			NC_10	NC	3	CRKL	0.896341
			NC_11	NC	1	CRKL	1.0246
			NC_11	NC	2	CRKL	0.977567
			NC_11	NC	3	CRKL	1.01628
			Blank Control	Blank Control	1	CRKL	1.02181
			Blank Control	Blank Control	2	CRKL	1.05969
			Blank Control	Blank Control	3	CRKL	0.92353
			Lnc1_knockdown_1	Lnc1_knockdown	1	FREM2	0.64195
			Lnc1_knockdown_1	Lnc1_knockdown	2	FREM2	0.586529
			Lnc1_knockdown_1	Lnc1_knockdown	3	FREM2	0.656181
			Lnc1_knockdown_4	Lnc1_knockdown	1	FREM2	0.562421
			Lnc1_knockdown_4	Lnc1_knockdown	2	FREM2	0.547853
			Lnc1_knockdown_4	Lnc1_knockdown	3	FREM2	0.52122
			Lnc1_knockdown_5	Lnc1_knockdown	1	FREM2	0.543946
			Lnc1_knockdown_5	Lnc1_knockdown	2	FREM2	0.511619
			Lnc1_knockdown_5	Lnc1_knockdown	3	FREM2	0.472697
			Lnc2_knockdown_1	Lnc2_knockdown	1	FREM2	0.50236
			Lnc2_knockdown_1	Lnc2_knockdown	2	FREM2	0.526047
			Lnc2_knockdown_1	Lnc2_knockdown	3	FREM2	0.483072
			Lnc2_knockdown_2	Lnc2_knockdown	1	FREM2	0.571047
			Lnc2_knockdown_2	Lnc2_knockdown	2	FREM2	0.571332
			Lnc2_knockdown_2	Lnc2_knockdown	3	FREM2	0.605881
			Lnc2_knockdown_3	Lnc2_knockdown	1	FREM2	0.554985
			Lnc2_knockdown_3	Lnc2_knockdown	2	FREM2	0.540205
			Lnc2_knockdown_3	Lnc2_knockdown	3	FREM2	0.484906
			NC_1	NC	1	FREM2	0.953288
			NC_1	NC	2	FREM2	0.972214
			NC_1	NC	3	FREM2	0.935525
			NC_10	NC	1	FREM2	0.87653
			NC_10	NC	2	FREM2	0.967535
			NC_10	NC	3	FREM2	0.953593
			NC_11	NC	1	FREM2	0.912529
			NC_11	NC	2	FREM2	0.869429
			NC_11	NC	3	FREM2	1.05147
			Blank Control	Blank Control	1	FREM2	1.00092
			Blank Control	Blank Control	2	FREM2	0.960348
			Blank Control	Blank Control	3	FREM2	1.04033
			Lnc1_knockdown_1	Lnc1_knockdown	1	PBX1	0.519973
			Lnc1_knockdown_1	Lnc1_knockdown	2	PBX1	0.799157
			Lnc1_knockdown_4	Lnc1_knockdown	1	PBX1	0.636968
			Lnc1_knockdown_4	Lnc1_knockdown	2	PBX1	0.533882
			Lnc1_knockdown_4	Lnc1_knockdown	3	PBX1	0.424888
			Lnc1_knockdown_5	Lnc1_knockdown	1	PBX1	0.559967
			Lnc1_knockdown_5	Lnc1_knockdown	2	PBX1	0.713772
			Lnc2_knockdown_1	Lnc2_knockdown	1	PBX1	0.43478
			Lnc2_knockdown_1	Lnc2_knockdown	2	PBX1	0.635734
			Lnc2_knockdown_1	Lnc2_knockdown	3	PBX1	0.506017
			Lnc2_knockdown_2	Lnc2_knockdown	1	PBX1	0.477915
			Lnc2_knockdown_2	Lnc2_knockdown	2	PBX1	0.416676
			Lnc2_knockdown_2	Lnc2_knockdown	3	PBX1	0.501966
			Lnc2_knockdown_3	Lnc2_knockdown	1	PBX1	0.612797
			Lnc2_knockdown_3	Lnc2_knockdown	2	PBX1	0.466159
			Lnc2_knockdown_3	Lnc2_knockdown	3	PBX1	0.404032
			NC_1	NC	1	PBX1	0.946184
			NC_1	NC	3	PBX1	1.0554
			NC_10	NC	2	PBX1	1.26375
			NC_10	NC	3	PBX1	1.01448
			NC_11	NC	2	PBX1	1.07485
			NC_11	NC	3	PBX1	0.86298
			Blank Control	Blank Control	1	PBX1	1.00326
			Blank Control	Blank Control	2	PBX1	0.814583
			Blank Control	Blank Control	3	PBX1	1.22364
			Lnc1_knockdown_1	Lnc1_knockdown	1	SEMA3A	0.50849
			Lnc1_knockdown_1	Lnc1_knockdown	2	SEMA3A	0.529054
			Lnc1_knockdown_1	Lnc1_knockdown	3	SEMA3A	0.597436
			Lnc1_knockdown_4	Lnc1_knockdown	1	SEMA3A	0.709666
			Lnc1_knockdown_4	Lnc1_knockdown	2	SEMA3A	0.6844
			Lnc1_knockdown_4	Lnc1_knockdown	3	SEMA3A	0.602133
			Lnc1_knockdown_5	Lnc1_knockdown	1	SEMA3A	0.747766
			Lnc1_knockdown_5	Lnc1_knockdown	2	SEMA3A	0.723372
			Lnc1_knockdown_5	Lnc1_knockdown	3	SEMA3A	0.731336
			Lnc2_knockdown_1	Lnc2_knockdown	1	SEMA3A	0.639058
			Lnc2_knockdown_1	Lnc2_knockdown	2	SEMA3A	0.634309
			Lnc2_knockdown_1	Lnc2_knockdown	3	SEMA3A	0.613721
			Lnc2_knockdown_2	Lnc2_knockdown	1	SEMA3A	0.812446
			Lnc2_knockdown_2	Lnc2_knockdown	2	SEMA3A	0.609615
			Lnc2_knockdown_2	Lnc2_knockdown	3	SEMA3A	0.615881
			Lnc2_knockdown_3	Lnc2_knockdown	1	SEMA3A	0.584622
			Lnc2_knockdown_3	Lnc2_knockdown	2	SEMA3A	0.526863
			Lnc2_knockdown_3	Lnc2_knockdown	3	SEMA3A	0.579741
			NC_1	NC	1	SEMA3A	0.996335
			NC_1	NC	2	SEMA3A	1.05817
			NC_1	NC	3	SEMA3A	1.06793
			NC_10	NC	1	SEMA3A	1.16503
			NC_10	NC	2	SEMA3A	0.941194
			NC_10	NC	3	SEMA3A	1.05734
			NC_11	NC	1	SEMA3A	0.955519
			NC_11	NC	2	SEMA3A	0.867198
			NC_11	NC	3	SEMA3A	0.860685
			Blank Control	Blank Control	1	SEMA3A	0.924294
			Blank Control	Blank Control	2	SEMA3A	0.966183
			Blank Control	Blank Control	3	SEMA3A	1.11977
			Lnc1_knockdown_1	Lnc1_knockdown	1	FRAS1	0.712674
			Lnc1_knockdown_1	Lnc1_knockdown	2	FRAS1	0.70712
			Lnc1_knockdown_1	Lnc1_knockdown	3	FRAS1	0.698455
			Lnc1_knockdown_4	Lnc1_knockdown	1	FRAS1	0.74214
			Lnc1_knockdown_4	Lnc1_knockdown	2	FRAS1	0.701376
			Lnc1_knockdown_4	Lnc1_knockdown	3	FRAS1	0.660969
			Lnc1_knockdown_5	Lnc1_knockdown	1	FRAS1	0.56166
			Lnc1_knockdown_5	Lnc1_knockdown	2	FRAS1	0.586442
			Lnc1_knockdown_5	Lnc1_knockdown	3	FRAS1	0.61144
			Lnc2_knockdown_1	Lnc2_knockdown	1	FRAS1	0.533856
			Lnc2_knockdown_1	Lnc2_knockdown	2	FRAS1	0.617888
			Lnc2_knockdown_1	Lnc2_knockdown	3	FRAS1	0.631626
			Lnc2_knockdown_2	Lnc2_knockdown	1	FRAS1	0.623765
			Lnc2_knockdown_2	Lnc2_knockdown	2	FRAS1	0.528273
			Lnc2_knockdown_2	Lnc2_knockdown	3	FRAS1	0.57098
			Lnc2_knockdown_3	Lnc2_knockdown	1	FRAS1	0.68717
			Lnc2_knockdown_3	Lnc2_knockdown	2	FRAS1	0.672394
			Lnc2_knockdown_3	Lnc2_knockdown	3	FRAS1	0.659847
			NC_1	NC	1	FRAS1	0.980961
			NC_1	NC	2	FRAS1	1.09065
			NC_1	NC	3	FRAS1	1.06271
			NC_10	NC	1	FRAS1	0.991366
			NC_10	NC	2	FRAS1	0.840608
			NC_10	NC	3	FRAS1	0.82264
			NC_11	NC	1	FRAS1	1.05555
			NC_11	NC	2	FRAS1	0.936661
			NC_11	NC	3	FRAS1	0.9131
			Blank Control	Blank Control	1	FRAS1	0.904674
			Blank Control	Blank Control	2	FRAS1	1.00447
			Blank Control	Blank Control	3	FRAS1	1.10045
			Lnc1_knockdown_1	Lnc1_knockdown	1	ROBO2	0.601323
			Lnc1_knockdown_1	Lnc1_knockdown	2	ROBO2	0.61431
			Lnc1_knockdown_1	Lnc1_knockdown	3	ROBO2	0.58438
			Lnc1_knockdown_4	Lnc1_knockdown	1	ROBO2	0.670484
			Lnc1_knockdown_4	Lnc1_knockdown	2	ROBO2	0.609132
			Lnc1_knockdown_4	Lnc1_knockdown	3	ROBO2	0.603339
			Lnc1_knockdown_5	Lnc1_knockdown	1	ROBO2	0.682726
			Lnc1_knockdown_5	Lnc1_knockdown	2	ROBO2	0.722381
			Lnc1_knockdown_5	Lnc1_knockdown	3	ROBO2	0.714502
			Lnc2_knockdown_1	Lnc2_knockdown	1	ROBO2	0.528889
			Lnc2_knockdown_1	Lnc2_knockdown	2	ROBO2	0.377799
			Lnc2_knockdown_1	Lnc2_knockdown	3	ROBO2	0.547918
			Lnc2_knockdown_2	Lnc2_knockdown	1	ROBO2	0.479966
			Lnc2_knockdown_2	Lnc2_knockdown	2	ROBO2	0.436708
			Lnc2_knockdown_2	Lnc2_knockdown	3	ROBO2	0.388476
			Lnc2_knockdown_3	Lnc2_knockdown	1	ROBO2	0.680033
			Lnc2_knockdown_3	Lnc2_knockdown	2	ROBO2	0.720483
			Lnc2_knockdown_3	Lnc2_knockdown	3	ROBO2	0.616401
			NC_1	NC	1	ROBO2	0.755631
			NC_1	NC	2	ROBO2	0.72686
			NC_1	NC	3	ROBO2	0.696982
			NC_10	NC	1	ROBO2	1.00994
			NC_10	NC	2	ROBO2	0.83221
			NC_10	NC	3	ROBO2	0.853062
			NC_11	NC	1	ROBO2	1.06209
			NC_11	NC	2	ROBO2	0.884059
			NC_11	NC	3	ROBO2	0.875986
			Blank Control	Blank Control	1	ROBO2	0.926284
			Blank Control	Blank Control	2	ROBO2	1.03158
			Blank Control	Blank Control	3	ROBO2	1.04653
			Lnc1_knockdown_1	Lnc1_knockdown	1	FOXC1	0.365501
			Lnc1_knockdown_1	Lnc1_knockdown	2	FOXC1	0.46182
			Lnc1_knockdown_1	Lnc1_knockdown	3	FOXC1	0.436938
			Lnc1_knockdown_4	Lnc1_knockdown	1	FOXC1	0.549755
			Lnc1_knockdown_4	Lnc1_knockdown	2	FOXC1	0.55924
			Lnc1_knockdown_4	Lnc1_knockdown	3	FOXC1	0.54316
			Lnc1_knockdown_5	Lnc1_knockdown	1	FOXC1	0.616918
			Lnc1_knockdown_5	Lnc1_knockdown	2	FOXC1	0.538029
			Lnc1_knockdown_5	Lnc1_knockdown	3	FOXC1	0.501903
			Lnc2_knockdown_1	Lnc2_knockdown	1	FOXC1	0.634233
			Lnc2_knockdown_1	Lnc2_knockdown	2	FOXC1	0.509717
			Lnc2_knockdown_1	Lnc2_knockdown	3	FOXC1	0.595819
			Lnc2_knockdown_2	Lnc2_knockdown	1	FOXC1	0.830745
			Lnc2_knockdown_2	Lnc2_knockdown	2	FOXC1	0.691749
			Lnc2_knockdown_2	Lnc2_knockdown	3	FOXC1	0.664075
			Lnc2_knockdown_3	Lnc2_knockdown	1	FOXC1	0.575216
			Lnc2_knockdown_3	Lnc2_knockdown	2	FOXC1	0.545219
			Lnc2_knockdown_3	Lnc2_knockdown	3	FOXC1	0.545615
			NC_1	NC	1	FOXC1	1.07242
			NC_1	NC	2	FOXC1	1.02394
			NC_1	NC	3	FOXC1	1.02759
			NC_10	NC	1	FOXC1	1.04181
			NC_10	NC	2	FOXC1	0.757147
			NC_11	NC	1	FOXC1	0.889229
			NC_11	NC	2	FOXC1	0.87894
			Blank Control	Blank Control	1	FOXC1	0.965771
			Blank Control	Blank Control	2	FOXC1	1.00508
			Blank Control	Blank Control	3	FOXC1	1.03021
			Lnc2_knockdown_1	Lnc2_knockdown	1	FOXP1	0.737219
			Lnc2_knockdown_1	Lnc2_knockdown	2	FOXP1	0.654827
			Lnc2_knockdown_1	Lnc2_knockdown	3	FOXP1	0.701229
			Lnc2_knockdown_2	Lnc2_knockdown	1	FOXP1	0.763398
			Lnc2_knockdown_2	Lnc2_knockdown	2	FOXP1	0.726807
			Lnc2_knockdown_2	Lnc2_knockdown	3	FOXP1	0.706552
			Lnc2_knockdown_3	Lnc2_knockdown	1	FOXP1	0.528978
			Lnc2_knockdown_3	Lnc2_knockdown	2	FOXP1	0.567525
			Lnc2_knockdown_3	Lnc2_knockdown	3	FOXP1	0.560795
			NC_1	NC	1	FOXP1	1.15517
			NC_1	NC	2	FOXP1	1.06403
			NC_1	NC	3	FOXP1	0.940695
			NC_10	NC	1	FOXP1	0.925234
			NC_10	NC	3	FOXP1	0.748314
			NC_11	NC	1	FOXP1	0.836564
			NC_11	NC	2	FOXP1	0.891262
			NC_11	NC	3	FOXP1	0.88797
			Blank Control	Blank Control	1	FOXP1	0.972178
			Blank Control	Blank Control	2	FOXP1	1.07146
			Blank Control	Blank Control	3	FOXP1	0.960013
			Lnc1_knockdown_1	Lnc1_knockdown	1	CHRM3	0.777971
			Lnc1_knockdown_1	Lnc1_knockdown	2	CHRM3	0.856138
			Lnc1_knockdown_4	Lnc1_knockdown	1	CHRM3	0.686862
			Lnc1_knockdown_4	Lnc1_knockdown	2	CHRM3	0.641442
			Lnc1_knockdown_4	Lnc1_knockdown	3	CHRM3	0.620542
			Lnc1_knockdown_5	Lnc1_knockdown	1	CHRM3	0.700908
			Lnc1_knockdown_5	Lnc1_knockdown	2	CHRM3	0.679651
			Lnc1_knockdown_5	Lnc1_knockdown	3	CHRM3	0.752238
			Lnc2_knockdown_1	Lnc2_knockdown	2	CHRM3	0.679885
			Lnc2_knockdown_1	Lnc2_knockdown	3	CHRM3	0.559052
			Lnc2_knockdown_2	Lnc2_knockdown	1	CHRM3	0.713083
			Lnc2_knockdown_2	Lnc2_knockdown	2	CHRM3	0.656575
			Lnc2_knockdown_2	Lnc2_knockdown	3	CHRM3	0.725301
			Lnc2_knockdown_3	Lnc2_knockdown	1	CHRM3	0.660776
			Lnc2_knockdown_3	Lnc2_knockdown	2	CHRM3	0.526903
			Lnc2_knockdown_3	Lnc2_knockdown	3	CHRM3	0.547667
			NC_1	NC	1	CHRM3	1.08205
			NC_1	NC	2	CHRM3	1.0554
			NC_1	NC	3	CHRM3	1.00682
			NC_10	NC	1	CHRM3	0.626525
			NC_10	NC	2	CHRM3	0.619035
			NC_10	NC	3	CHRM3	0.716244
			NC_11	NC	1	CHRM3	0.62264
			NC_11	NC	2	CHRM3	0.525852
			NC_11	NC	3	CHRM3	0.578258
			Blank Control	Blank Control	1	CHRM3	1.12144
			Blank Control	Blank Control	2	CHRM3	0.947448
			Blank Control	Blank Control	3	CHRM3	0.941169
			Lnc1_knockdown_1	Lnc1_knockdown	1	NIPBL	0.661395
			Lnc1_knockdown_1	Lnc1_knockdown	2	NIPBL	0.713267
			Lnc1_knockdown_1	Lnc1_knockdown	3	NIPBL	0.627667
			Lnc1_knockdown_4	Lnc1_knockdown	1	NIPBL	0.808487
			Lnc1_knockdown_4	Lnc1_knockdown	2	NIPBL	0.70828
			Lnc1_knockdown_4	Lnc1_knockdown	3	NIPBL	0.77437
			Lnc1_knockdown_5	Lnc1_knockdown	1	NIPBL	0.879943
			Lnc1_knockdown_5	Lnc1_knockdown	2	NIPBL	0.749221
			Lnc1_knockdown_5	Lnc1_knockdown	3	NIPBL	0.868527
			Lnc2_knockdown_1	Lnc2_knockdown	1	NIPBL	0.687545
			Lnc2_knockdown_1	Lnc2_knockdown	2	NIPBL	0.750169
			Lnc2_knockdown_1	Lnc2_knockdown	3	NIPBL	0.678655
			Lnc2_knockdown_2	Lnc2_knockdown	1	NIPBL	0.755801
			Lnc2_knockdown_2	Lnc2_knockdown	2	NIPBL	0.657445
			Lnc2_knockdown_2	Lnc2_knockdown	3	NIPBL	0.683881
			Lnc2_knockdown_3	Lnc2_knockdown	1	NIPBL	0.499803
			Lnc2_knockdown_3	Lnc2_knockdown	2	NIPBL	0.513701
			Lnc2_knockdown_3	Lnc2_knockdown	3	NIPBL	0.614024
			NC_1	NC	2	NIPBL	0.865624
			NC_1	NC	3	NIPBL	1.03862
			NC_10	NC	1	NIPBL	1.27146
			NC_10	NC	2	NIPBL	1.09996
			NC_10	NC	3	NIPBL	1.02167
			NC_11	NC	1	NIPBL	1.06703
			NC_11	NC	2	NIPBL	0.953645
			NC_11	NC	3	NIPBL	0.97105
			Blank Control	Blank Control	1	NIPBL	0.985449
			Blank Control	Blank Control	2	NIPBL	0.921983
			Blank Control	Blank Control	3	NIPBL	1.10063
			Lnc1_knockdown_1	Lnc1_knockdown	1	CDC5L	0.686585
			Lnc1_knockdown_1	Lnc1_knockdown	2	CDC5L	0.805506
			Lnc1_knockdown_1	Lnc1_knockdown	3	CDC5L	0.703876
			Lnc1_knockdown_4	Lnc1_knockdown	1	CDC5L	0.895634
			Lnc1_knockdown_4	Lnc1_knockdown	2	CDC5L	0.762241
			Lnc1_knockdown_4	Lnc1_knockdown	3	CDC5L	0.777524
			Lnc1_knockdown_5	Lnc1_knockdown	1	CDC5L	0.970694
			Lnc1_knockdown_5	Lnc1_knockdown	2	CDC5L	0.915541
			Lnc1_knockdown_5	Lnc1_knockdown	3	CDC5L	0.841881
			Lnc2_knockdown_1	Lnc2_knockdown	1	CDC5L	0.853602
			Lnc2_knockdown_1	Lnc2_knockdown	2	CDC5L	0.756638
			Lnc2_knockdown_1	Lnc2_knockdown	3	CDC5L	0.725502
			Lnc2_knockdown_2	Lnc2_knockdown	1	CDC5L	0.973223
			Lnc2_knockdown_2	Lnc2_knockdown	2	CDC5L	0.749813
			Lnc2_knockdown_2	Lnc2_knockdown	3	CDC5L	0.909075
			Lnc2_knockdown_3	Lnc2_knockdown	1	CDC5L	0.702896
			Lnc2_knockdown_3	Lnc2_knockdown	2	CDC5L	0.690261
			Lnc2_knockdown_3	Lnc2_knockdown	3	CDC5L	0.748636
			NC_1	NC	1	CDC5L	0.894637
			NC_1	NC	2	CDC5L	0.805039
			NC_1	NC	3	CDC5L	0.965733
			NC_10	NC	1	CDC5L	1.02273
			NC_10	NC	2	CDC5L	1.00697
			NC_10	NC	3	CDC5L	1.01139
			NC_11	NC	1	CDC5L	0.996152
			NC_11	NC	2	CDC5L	0.986103
			NC_11	NC	3	CDC5L	0.998531
			Blank Control	Blank Control	1	CDC5L	1.11481
			Blank Control	Blank Control	2	CDC5L	0.840195
			Blank Control	Blank Control	3	CDC5L	1.06763
			Lnc1_knockdown_1	Lnc1_knockdown	1	PKD2	1.0814
			Lnc1_knockdown_1	Lnc1_knockdown	2	PKD2	0.897772
			Lnc1_knockdown_1	Lnc1_knockdown	3	PKD2	1.04793
			Lnc1_knockdown_4	Lnc1_knockdown	1	PKD2	1.09248
			Lnc1_knockdown_4	Lnc1_knockdown	2	PKD2	0.758626
			Lnc1_knockdown_4	Lnc1_knockdown	3	PKD2	0.887139
			Lnc1_knockdown_5	Lnc1_knockdown	1	PKD2	0.981533
			Lnc1_knockdown_5	Lnc1_knockdown	2	PKD2	0.741076
			Lnc1_knockdown_5	Lnc1_knockdown	3	PKD2	1.02146
			Lnc2_knockdown_1	Lnc2_knockdown	1	PKD2	0.85152
			Lnc2_knockdown_1	Lnc2_knockdown	2	PKD2	1.00911
			Lnc2_knockdown_1	Lnc2_knockdown	3	PKD2	0.821515
			Lnc2_knockdown_2	Lnc2_knockdown	1	PKD2	0.959808
			Lnc2_knockdown_2	Lnc2_knockdown	2	PKD2	0.722679
			Lnc2_knockdown_2	Lnc2_knockdown	3	PKD2	0.76124
			Lnc2_knockdown_3	Lnc2_knockdown	1	PKD2	0.824972
			Lnc2_knockdown_3	Lnc2_knockdown	2	PKD2	0.713834
			Lnc2_knockdown_3	Lnc2_knockdown	3	PKD2	0.932966
			NC_1	NC	1	PKD2	1.08393
			NC_1	NC	2	PKD2	1.11487
			NC_1	NC	3	PKD2	0.979548
			NC_10	NC	1	PKD2	1.30954
			NC_10	NC	2	PKD2	0.950061
			NC_10	NC	3	PKD2	1.11054
			NC_11	NC	1	PKD2	0.861067
			NC_11	NC	2	PKD2	0.846467
			NC_11	NC	3	PKD2	1.19175
			Blank Control	Blank Control	1	PKD2	0.981927
			Blank Control	Blank Control	2	PKD2	1.11959
			Blank Control	Blank Control	3	PKD2	0.909625

## Sheet: Figure 4c
category	ID	GO_term	Gene_count	genes	logFC	adj_pval	zscore
BP	GO:1904018	positive regulation of vasculature development	19	TLR3	-1.77643	0.00503241	-4.3589
BP	GO:1904018	positive regulation of vasculature development	19	PGF	-1.56566	0.00503241	-4.3589
BP	GO:1904018	positive regulation of vasculature development	19	HMOX1	-1.19838	0.00503241	-4.3589
BP	GO:1904018	positive regulation of vasculature development	19	DDAH1	-1.19044	0.00503241	-4.3589
BP	GO:1904018	positive regulation of vasculature development	19	AGO2	-1.00049	0.00503241	-4.3589
BP	GO:1904018	positive regulation of vasculature development	19	KDR	-0.846073	0.00503241	-4.3589
BP	GO:1904018	positive regulation of vasculature development	19	PRKCA	-0.692064	0.00503241	-4.3589
BP	GO:1904018	positive regulation of vasculature development	19	FGF2	-0.673372	0.00503241	-4.3589
BP	GO:1904018	positive regulation of vasculature development	19	ECM1	-0.672548	0.00503241	-4.3589
BP	GO:1904018	positive regulation of vasculature development	19	CXCR4	-0.624181	0.00503241	-4.3589
BP	GO:1904018	positive regulation of vasculature development	19	ZC3H12A	-0.580301	0.00503241	-4.3589
BP	GO:1904018	positive regulation of vasculature development	19	HIPK2	-0.569824	0.00503241	-4.3589
BP	GO:1904018	positive regulation of vasculature development	19	ITGB8	-0.558652	0.00503241	-4.3589
BP	GO:1904018	positive regulation of vasculature development	19	ETS1	-0.555836	0.00503241	-4.3589
BP	GO:1904018	positive regulation of vasculature development	19	SIRT6	-0.518132	0.00503241	-4.3589
BP	GO:1904018	positive regulation of vasculature development	19	NFE2L2	-0.512259	0.00503241	-4.3589
BP	GO:1904018	positive regulation of vasculature development	19	VASH2	-0.471116	0.00503241	-4.3589
BP	GO:1904018	positive regulation of vasculature development	19	TGFBR2	-0.450723	0.00503241	-4.3589
BP	GO:1904018	positive regulation of vasculature development	19	JUP	-0.368065	0.00503241	-4.3589
BP	GO:0072182	regulation of nephron tubule epithelial cell differentiation	5	OSR1	-1.07253	0.00684414	-2.23607
BP	GO:0072182	regulation of nephron tubule epithelial cell differentiation	5	LIF	-0.801067	0.00684414	-2.23607
BP	GO:0072182	regulation of nephron tubule epithelial cell differentiation	5	WWTR1	-0.641741	0.00684414	-2.23607
BP	GO:0072182	regulation of nephron tubule epithelial cell differentiation	5	STAT1	-0.482341	0.00684414	-2.23607
BP	GO:0072182	regulation of nephron tubule epithelial cell differentiation	5	CTNNB1	-0.315673	0.00684414	-2.23607
BP	GO:0072160	nephron tubule epithelial cell differentiation	5	OSR1	-1.07253	0.0101872	-2.23607
BP	GO:0072160	nephron tubule epithelial cell differentiation	5	LIF	-0.801067	0.0101872	-2.23607
BP	GO:0072160	nephron tubule epithelial cell differentiation	5	WWTR1	-0.641741	0.0101872	-2.23607
BP	GO:0072160	nephron tubule epithelial cell differentiation	5	STAT1	-0.482341	0.0101872	-2.23607
BP	GO:0072160	nephron tubule epithelial cell differentiation	5	CTNNB1	-0.315673	0.0101872	-2.23607
BP	GO:0030856	regulation of epithelial cell differentiation	16	SGPP1	-1.48306	0.0170955	-4
BP	GO:0030856	regulation of epithelial cell differentiation	16	OSR1	-1.07253	0.0170955	-4
BP	GO:0030856	regulation of epithelial cell differentiation	16	AQP3	-1.04773	0.0170955	-4
BP	GO:0030856	regulation of epithelial cell differentiation	16	LIF	-0.801067	0.0170955	-4
BP	GO:0030856	regulation of epithelial cell differentiation	16	CBFB	-0.727201	0.0170955	-4
BP	GO:0030856	regulation of epithelial cell differentiation	16	FGF2	-0.673372	0.0170955	-4
BP	GO:0030856	regulation of epithelial cell differentiation	16	WWTR1	-0.641741	0.0170955	-4
BP	GO:0030856	regulation of epithelial cell differentiation	16	HOXA7	-0.638806	0.0170955	-4
BP	GO:0030856	regulation of epithelial cell differentiation	16	S1PR2	-0.633732	0.0170955	-4
BP	GO:0030856	regulation of epithelial cell differentiation	16	ZDHHC21	-0.626219	0.0170955	-4
BP	GO:0030856	regulation of epithelial cell differentiation	16	CCND1	-0.60941	0.0170955	-4
BP	GO:0030856	regulation of epithelial cell differentiation	16	STAT1	-0.482341	0.0170955	-4
BP	GO:0030856	regulation of epithelial cell differentiation	16	MED1	-0.417811	0.0170955	-4
BP	GO:0030856	regulation of epithelial cell differentiation	16	EZH2	-0.352436	0.0170955	-4
BP	GO:0030856	regulation of epithelial cell differentiation	16	VCL	-0.350541	0.0170955	-4
BP	GO:0030856	regulation of epithelial cell differentiation	16	CTNNB1	-0.315673	0.0170955	-4
BP	GO:1901342	regulation of vasculature development	27	TLR3	-1.77643	0.0171286	-5.19615
BP	GO:1901342	regulation of vasculature development	27	PGF	-1.56566	0.0171286	-5.19615
BP	GO:1901342	regulation of vasculature development	27	HMOX1	-1.19838	0.0171286	-5.19615
BP	GO:1901342	regulation of vasculature development	27	DDAH1	-1.19044	0.0171286	-5.19615
BP	GO:1901342	regulation of vasculature development	27	AGO2	-1.00049	0.0171286	-5.19615
BP	GO:1901342	regulation of vasculature development	27	KDR	-0.846073	0.0171286	-5.19615
BP	GO:1901342	regulation of vasculature development	27	PRKCA	-0.692064	0.0171286	-5.19615
BP	GO:1901342	regulation of vasculature development	27	FGF2	-0.673372	0.0171286	-5.19615
BP	GO:1901342	regulation of vasculature development	27	ECM1	-0.672548	0.0171286	-5.19615
BP	GO:1901342	regulation of vasculature development	27	CXCR4	-0.624181	0.0171286	-5.19615
BP	GO:1901342	regulation of vasculature development	27	EPHA2	-0.584172	0.0171286	-5.19615
BP	GO:1901342	regulation of vasculature development	27	ZC3H12A	-0.580301	0.0171286	-5.19615
BP	GO:1901342	regulation of vasculature development	27	GADD45A	-0.571415	0.0171286	-5.19615
BP	GO:1901342	regulation of vasculature development	27	HIPK2	-0.569824	0.0171286	-5.19615
BP	GO:1901342	regulation of vasculature development	27	ITGB8	-0.558652	0.0171286	-5.19615
BP	GO:1901342	regulation of vasculature development	27	ETS1	-0.555836	0.0171286	-5.19615
BP	GO:1901342	regulation of vasculature development	27	RECK	-0.533919	0.0171286	-5.19615
BP	GO:1901342	regulation of vasculature development	27	SIRT6	-0.518132	0.0171286	-5.19615
BP	GO:1901342	regulation of vasculature development	27	NFE2L2	-0.512259	0.0171286	-5.19615
BP	GO:1901342	regulation of vasculature development	27	ADGRB2	-0.502363	0.0171286	-5.19615
BP	GO:1901342	regulation of vasculature development	27	STAT1	-0.482341	0.0171286	-5.19615
BP	GO:1901342	regulation of vasculature development	27	VASH2	-0.471116	0.0171286	-5.19615
BP	GO:1901342	regulation of vasculature development	27	E2F2	-0.455475	0.0171286	-5.19615
BP	GO:1901342	regulation of vasculature development	27	TGFBR2	-0.450723	0.0171286	-5.19615
BP	GO:1901342	regulation of vasculature development	27	JUP	-0.368065	0.0171286	-5.19615
BP	GO:1901342	regulation of vasculature development	27	GLUL	-0.346551	0.0171286	-5.19615
BP	GO:1901342	regulation of vasculature development	27	CTNNB1	-0.315673	0.0171286	-5.19615
BP	GO:2000696	regulation of epithelial cell differentiation involved in kidney development	5	OSR1	-1.07253	0.0190647	-2.23607
BP	GO:2000696	regulation of epithelial cell differentiation involved in kidney development	5	LIF	-0.801067	0.0190647	-2.23607
BP	GO:2000696	regulation of epithelial cell differentiation involved in kidney development	5	WWTR1	-0.641741	0.0190647	-2.23607
BP	GO:2000696	regulation of epithelial cell differentiation involved in kidney development	5	STAT1	-0.482341	0.0190647	-2.23607
BP	GO:2000696	regulation of epithelial cell differentiation involved in kidney development	5	CTNNB1	-0.315673	0.0190647	-2.23607
BP	GO:0003158	endothelium development	14	ICAM1	-1.51326	0.0262937	-3.74166
BP	GO:0003158	endothelium development	14	STC1	-0.920422	0.0262937	-3.74166
BP	GO:0003158	endothelium development	14	KDR	-0.846073	0.0262937	-3.74166
BP	GO:0003158	endothelium development	14	GJA1	-0.698979	0.0262937	-3.74166
BP	GO:0003158	endothelium development	14	S1PR2	-0.633732	0.0262937	-3.74166
BP	GO:0003158	endothelium development	14	ZDHHC21	-0.626219	0.0262937	-3.74166
BP	GO:0003158	endothelium development	14	CXCR4	-0.624181	0.0262937	-3.74166
BP	GO:0003158	endothelium development	14	PROX1	-0.579264	0.0262937	-3.74166
BP	GO:0003158	endothelium development	14	ACVR2B	-0.557997	0.0262937	-3.74166
BP	GO:0003158	endothelium development	14	ACVR1	-0.468519	0.0262937	-3.74166
BP	GO:0003158	endothelium development	14	BMPR2	-0.427688	0.0262937	-3.74166
BP	GO:0003158	endothelium development	14	VCL	-0.350541	0.0262937	-3.74166
BP	GO:0003158	endothelium development	14	CTNNB1	-0.315673	0.0262937	-3.74166
BP	GO:0003158	endothelium development	14	MET	-0.313315	0.0262937	-3.74166
BP	GO:0001655	urogenital system development	24	OSR1	-1.07253	0.0364188	-4.89898
BP	GO:0001655	urogenital system development	24	CYP26B1	-0.827509	0.0364188	-4.89898
BP	GO:0001655	urogenital system development	24	EPHA4	-0.826617	0.0364188	-4.89898
BP	GO:0001655	urogenital system development	24	LIF	-0.801067	0.0364188	-4.89898
BP	GO:0001655	urogenital system development	24	KCNJ8	-0.792305	0.0364188	-4.89898
BP	GO:0001655	urogenital system development	24	CA2	-0.778397	0.0364188	-4.89898
BP	GO:0001655	urogenital system development	24	DCHS1	-0.714666	0.0364188	-4.89898
BP	GO:0001655	urogenital system development	24	LRP2	-0.700709	0.0364188	-4.89898
BP	GO:0001655	urogenital system development	24	FGF2	-0.673372	0.0364188	-4.89898
BP	GO:0001655	urogenital system development	24	PPAT	-0.661823	0.0364188	-4.89898
BP	GO:0001655	urogenital system development	24	WWTR1	-0.641741	0.0364188	-4.89898
BP	GO:0001655	urogenital system development	24	TNS2	-0.621273	0.0364188	-4.89898
BP	GO:0001655	urogenital system development	24	PROX1	-0.579264	0.0364188	-4.89898
BP	GO:0001655	urogenital system development	24	CRKL	-0.569328	0.0364188	-4.89898
BP	GO:0001655	urogenital system development	24	EGR1	-0.561261	0.0364188	-4.89898
BP	GO:0001655	urogenital system development	24	SMAD2	-0.496245	0.0364188	-4.89898
BP	GO:0001655	urogenital system development	24	STAT1	-0.482341	0.0364188	-4.89898
BP	GO:0001655	urogenital system development	24	SOX4	-0.472684	0.0364188	-4.89898
BP	GO:0001655	urogenital system development	24	PTEN	-0.436358	0.0364188	-4.89898
BP	GO:0001655	urogenital system development	24	KANK2	-0.431586	0.0364188	-4.89898
BP	GO:0001655	urogenital system development	24	NPNT	-0.424482	0.0364188	-4.89898
BP	GO:0001655	urogenital system development	24	TBX18	-0.407554	0.0364188	-4.89898
BP	GO:0001655	urogenital system development	24	SMAD7	-0.399269	0.0364188	-4.89898
BP	GO:0001655	urogenital system development	24	CTNNB1	-0.315673	0.0364188	-4.89898
BP	GO:0072001	renal system development	22	OSR1	-1.07253	0.0397276	-4.69042
BP	GO:0072001	renal system development	22	CYP26B1	-0.827509	0.0397276	-4.69042
BP	GO:0072001	renal system development	22	EPHA4	-0.826617	0.0397276	-4.69042
BP	GO:0072001	renal system development	22	LIF	-0.801067	0.0397276	-4.69042
BP	GO:0072001	renal system development	22	KCNJ8	-0.792305	0.0397276	-4.69042
BP	GO:0072001	renal system development	22	CA2	-0.778397	0.0397276	-4.69042
BP	GO:0072001	renal system development	22	DCHS1	-0.714666	0.0397276	-4.69042
BP	GO:0072001	renal system development	22	LRP2	-0.700709	0.0397276	-4.69042
BP	GO:0072001	renal system development	22	FGF2	-0.673372	0.0397276	-4.69042
BP	GO:0072001	renal system development	22	PPAT	-0.661823	0.0397276	-4.69042
BP	GO:0072001	renal system development	22	WWTR1	-0.641741	0.0397276	-4.69042
BP	GO:0072001	renal system development	22	TNS2	-0.621273	0.0397276	-4.69042
BP	GO:0072001	renal system development	22	PROX1	-0.579264	0.0397276	-4.69042
BP	GO:0072001	renal system development	22	EGR1	-0.561261	0.0397276	-4.69042
BP	GO:0072001	renal system development	22	SMAD2	-0.496245	0.0397276	-4.69042
BP	GO:0072001	renal system development	22	STAT1	-0.482341	0.0397276	-4.69042
BP	GO:0072001	renal system development	22	SOX4	-0.472684	0.0397276	-4.69042
BP	GO:0072001	renal system development	22	KANK2	-0.431586	0.0397276	-4.69042
BP	GO:0072001	renal system development	22	NPNT	-0.424482	0.0397276	-4.69042
BP	GO:0072001	renal system development	22	TBX18	-0.407554	0.0397276	-4.69042
BP	GO:0072001	renal system development	22	SMAD7	-0.399269	0.0397276	-4.69042
BP	GO:0072001	renal system development	22	CTNNB1	-0.315673	0.0397276	-4.69042
BP	GO:0045446	endothelial cell differentiation	12	ICAM1	-1.51326	0.0412747	-3.4641
BP	GO:0045446	endothelial cell differentiation	12	STC1	-0.920422	0.0412747	-3.4641
BP	GO:0045446	endothelial cell differentiation	12	KDR	-0.846073	0.0412747	-3.4641
BP	GO:0045446	endothelial cell differentiation	12	S1PR2	-0.633732	0.0412747	-3.4641
BP	GO:0045446	endothelial cell differentiation	12	ZDHHC21	-0.626219	0.0412747	-3.4641
BP	GO:0045446	endothelial cell differentiation	12	CXCR4	-0.624181	0.0412747	-3.4641
BP	GO:0045446	endothelial cell differentiation	12	PROX1	-0.579264	0.0412747	-3.4641
BP	GO:0045446	endothelial cell differentiation	12	ACVR2B	-0.557997	0.0412747	-3.4641
BP	GO:0045446	endothelial cell differentiation	12	ACVR1	-0.468519	0.0412747	-3.4641
BP	GO:0045446	endothelial cell differentiation	12	BMPR2	-0.427688	0.0412747	-3.4641
BP	GO:0045446	endothelial cell differentiation	12	VCL	-0.350541	0.0412747	-3.4641
BP	GO:0045446	endothelial cell differentiation	12	MET	-0.313315	0.0412747	-3.4641

## Sheet: Figure 5a
Summary of 30 coexpression modules constructed by kidney organoids differentiation WGCNA
Note: grey module contains genes that didn’t cluster into any coexpression module
Module (Kidney organoids differentiation)	Gene counts	mRNA counts	CNV-lncRNA counts	Cells in early differentiation stage_r	Cells in early differentiation stage_p value	Nephron progenitor cells_r	Nephron progenitor cells_p value	Kidney organoids_r	Kidney organoids_p value	Epithelium_r	Epithelium_p value
black	486	480	6	0.265703	0.0931433	-0.452217	0.00299397	0.140528	0.380838	0.0483064	0.764237
blue	2683	2631	52	0.877658	5.02e-14	-0.242306	0.126915	-0.542469	0.000248364	-0.113044	0.481613
brown	952	921	31	-0.484248	0.0013362	0.927536	2.91e-18	-0.33926	0.0300102	-0.128686	0.422639
cyan	143	141	2	-0.439171	0.0040705	-0.233686	0.141428	0.556955	0.000155535	-0.0618484	0.700872
darkgreen	57	56	1	0.569806	0.000100809	-0.0844615	0.599561	-0.410792	0.00763239	-0.449727	0.00317771
darkgrey	45	45	0	0.111072	0.489343	-0.400445	0.00947629	0.228799	0.150181	0.0133412	0.934021
darkorange	38	38	0	-0.662321	2.4e-06	0.275382	0.0813958	0.334944	0.0323043	0.371479	0.0167869
darkred	59	58	1	-0.0641925	0.69009	0.0650479	0.686171	0.001608	0.992039	0.581097	6.78e-05
darkturquoise	48	46	2	0.131976	0.410773	0.697398	4.05e-07	-0.671869	1.51e-06	0.00148008	0.992672
green	573	541	32	-0.716149	1.41e-07	0.341245	0.0290013	0.327188	0.0367892	0.676652	1.19e-06
greenyellow	287	280	7	-0.648335	4.57e-06	-0.401229	0.00932444	0.867458	2.17e-13	0.361409	0.0202508
grey	166	131	35	-0.135199	0.399339	-0.0227788	0.887583	0.131913	0.411	-0.0970441	0.546112
grey60	99	97	2	0.394435	0.0107134	0.37051	0.017097	-0.62943	1.04e-05	-0.0680766	0.672358
lightcyan	113	111	2	0.554497	0.000168649	-0.477244	0.00160465	-0.0819756	0.610383	-0.0836663	0.603013
lightgreen	96	95	1	-0.157014	0.326896	0.03574	0.824437	0.103169	0.520946	-0.370289	0.0171683
lightyellow	76	76	0	0.191829	0.22955	0.232591	0.143356	-0.348265	0.0256551	-0.109071	0.497246
magenta	370	354	16	0.45649	0.00270033	0.0192658	0.904834	-0.399026	0.00975682	-0.0449044	0.780416
midnightblue	133	127	6	-0.42818	0.00522532	0.0127687	0.936846	0.349472	0.0251136	0.0216503	0.89312
orange	39	39	0	-0.111365	0.48819	-0.236486	0.136585	0.283794	0.0721539	0.43016	0.00499841
pink	477	283	194	-0.111546	0.487477	0.286884	0.0689749	-0.137052	0.392849	0.861176	5.06e-13
purple	329	326	3	0.355171	0.0226828	-0.504459	0.000770521	0.107383	0.503966	0.549216	0.000200254
red	562	552	10	-0.762747	6.78e-09	0.495573	0.000985609	0.242196	0.127092	-0.0228318	0.887323
royalblue	61	61	0	0.208217	0.191422	-0.304415	0.0529744	0.0699334	0.663942	0.0711665	0.658376
saddlebrown	33	29	4	-0.392656	0.0111051	0.146749	0.359895	0.211852	0.183612	0.669175	1.73e-06
salmon	151	149	2	-0.59347	4.32e-05	-0.480767	0.00146418	0.885343	1.52e-14	0.430645	0.00494412
skyblue	35	35	0	0.064467	0.688831	0.295638	0.0605654	-0.291974	0.0639797	-0.33064	0.0347343
steelblue	31	29	2	-0.168516	0.292243	0.703629	2.88e-07	-0.424417	0.00568119	-0.155651	0.331164
tan	177	169	8	-0.347719	0.0259031	0.00535321	0.973501	0.287837	0.0680173	-0.287561	0.068293
turquoise	3518	3462	56	-0.634776	8.29e-06	-0.219682	0.167563	0.710031	2e-07	0.2332	0.142282
white	36	36	0	-0.182585	0.253206	0.0517565	0.74793	0.111769	0.486601	-0.423974	0.00573713
yellow	835	689	146	-0.306472	0.0513103	-0.260938	0.0993863	0.467387	0.00206293	0.906943	3.17e-16

## Sheet: Figure 5b-c metadata
Sample SRX ID	Sample GSM ID	Differentiation stage (day)	Cell type	Sample title	Layout	Gene type	GEO Series Accession ID	SRP ID	Principa Investigator	RID	Internal_ID
SRX2252433	GSM2355664	d0	kidney organoids	C32_D0_1_S1	Single	WT	GSE88942	SRP091776	Melissa H.Little	14-3PXT	early_kidney_diff_cells
SRX2252434	GSM2355665	d0	kidney organoids	C32_D0_2_S2	Single	WT	GSE88942	SRP091776	Melissa H.Little	14-3PXT	early_kidney_diff_cells
SRX2252435	GSM2355666	d0	kidney organoids	C32_D0_3_S3	Single	WT	GSE88942	SRP091776	Melissa H.Little	14-3PXT	early_kidney_diff_cells
SRX2252436	GSM2355667	d4	kidney organoids	C32_D4_1_S4	Single	WT	GSE88942	SRP091776	Melissa H.Little	14-3PXT	early_kidney_diff_cells
SRX2252437	GSM2355668	d4	kidney organoids	C32_D4_2_S5	Single	WT	GSE88942	SRP091776	Melissa H.Little	14-3PXT	early_kidney_diff_cells
SRX2252438	GSM2355669	d4	kidney organoids	C32_D4_3_S6	Single	WT	GSE88942	SRP091776	Melissa H.Little	14-3PXT	early_kidney_diff_cells
SRX2263395	GSM2357886	d18	kidney organoids	d18_batch2_S1	Single	WT	GSE89044	SRP091926	Melissa H.Little	14-3PZT	day_18_kidney_organoids
SRX2263396	GSM2357887	d18	kidney organoids	d18_batch2_S2	Single	WT	GSE89044	SRP091926	Melissa H.Little	14-3PZT	day_18_kidney_organoids
SRX2263397	GSM2357888	d18	kidney organoids	d18_batch2_S3	Single	WT	GSE89044	SRP091926	Melissa H.Little	14-3PZT	day_18_kidney_organoids
SRX2263398	GSM2357889	d18	kidney organoids	d18_batch2_S4	Single	WT	GSE89044	SRP091926	Melissa H.Little	14-3PZT	day_18_kidney_organoids
SRX2263399	GSM2357890	d18	kidney organoids	d18_batch3_vial1_S1	Single	WT	GSE89044	SRP091926	Melissa H.Little	14-3PZT	day_18_kidney_organoids
SRX2263400	GSM2357891	d18	kidney organoids	d18_batch3_vial1_S2	Single	WT	GSE89044	SRP091926	Melissa H.Little	14-3PZT	day_18_kidney_organoids
SRX2263401	GSM2357892	d18	kidney organoids	d18_batch3_vial2_S3	Single	WT	GSE89044	SRP091926	Melissa H.Little	14-3PZT	day_18_kidney_organoids
SRX2263402	GSM2357893	d18	kidney organoids	d18_batch3_vial2_S4	Single	WT	GSE89044	SRP091926	Melissa H.Little	14-3PZT	day_18_kidney_organoids
SRX2263403	GSM2357894	d18	kidney organoids	d18_batch3_vial3_S5	Single	WT	GSE89044	SRP091926	Melissa H.Little	14-3PZT	day_18_kidney_organoids
SRX2263404	GSM2357895	d18	kidney organoids	d18_batch3_vial3_S6	Single	WT	GSE89044	SRP091926	Melissa H.Little	14-3PZT	day_18_kidney_organoids
SRX2871059	GSM2644458	d0	kidney organoids	d0_vial1_S1	Single	WT	GSE99469	SRP108321	Melissa H.Little	14-3R1M	day0_7_18_kidney_organoid
SRX2871060	GSM2644459	d18	kidney organoids	d18_vial1_S2	Single	WT	GSE99469	SRP108321	Melissa H.Little	14-3R1M	day0_7_18_kidney_organoid
SRX2871061	GSM2644460	d18	kidney organoids	d18_vial1_S3	Single	WT	GSE99469	SRP108321	Melissa H.Little	14-3R1M	day0_7_18_kidney_organoid
SRX2871062	GSM2644461	d7	kidney organoids	d7_vial1_S4	Single	WT	GSE99469	SRP108321	Melissa H.Little	14-3R1M	day0_7_18_kidney_organoid
SRX2871063	GSM2644462	d0	kidney organoids	d0_vial2_S5	Single	WT	GSE99469	SRP108321	Melissa H.Little	14-3R1M	day0_7_18_kidney_organoid
SRX2871064	GSM2644463	d18	kidney organoids	d18_vial2_S6	Single	WT	GSE99469	SRP108321	Melissa H.Little	14-3R1M	day0_7_18_kidney_organoid
SRX2871065	GSM2644464	d18	kidney organoids	d18_vial2_S7	Single	WT	GSE99469	SRP108321	Melissa H.Little	14-3R1M	day0_7_18_kidney_organoid
SRX2871066	GSM2644465	d7	kidney organoids	d7_vial2_S8	Single	WT	GSE99469	SRP108321	Melissa H.Little	14-3R1M	day0_7_18_kidney_organoid
SRX2871067	GSM2644466	d0	kidney organoids	d0_vial3_S9	Single	WT	GSE99469	SRP108321	Melissa H.Little	14-3R1M	day0_7_18_kidney_organoid
SRX2871068	GSM2644467	d18	kidney organoids	d18_vial3_S10	Single	WT	GSE99469	SRP108321	Melissa H.Little	14-3R1M	day0_7_18_kidney_organoid
SRX2871069	GSM2644468	d18	kidney organoids	d18_vial3_S11	Single	WT	GSE99469	SRP108321	Melissa H.Little	14-3R1M	day0_7_18_kidney_organoid
SRX2871070	GSM2644469	d7	kidney organoids	d7_vial3_S12	Single	WT	GSE99469	SRP108321	Melissa H.Little	14-3R1M	day0_7_18_kidney_organoid
SRX3421582	GSM2864635	d25	kidney organoid derived epithelium	C6_1	Single	WT	GSE107305	SRP125589	Melissa H.Little	16-1ZWP	kidney_organoids_epcam
SRX3421583	GSM2864636	d25	kidney organoid derived epithelium	C6_2	Single	WT	GSE107305	SRP125589	Melissa H.Little	16-1ZWP	kidney_organoids_epcam
SRX3421584	GSM2864637	d25	kidney organoid derived epithelium	C6_3	Single	WT	GSE107305	SRP125589	Melissa H.Little	16-1ZWP	kidney_organoids_epcam
SRX2871049	GSM2644448	d18	kidney organoids	d18_batch4_S1	Single	WT	GSE99468	SRP108320	Melissa H.Little	Q-Y4H6	D7_D18_organoid_newbatches_RNASeq
SRX2871050	GSM2644449	d18	kidney organoids	d18_batch4_S2	Single	WT	GSE99468	SRP108320	Melissa H.Little	Q-Y4H6	D7_D18_organoid_newbatches_RNASeq
SRX2871051	GSM2644450	d18	kidney organoids	d18_batch5_S3	Single	WT	GSE99468	SRP108320	Melissa H.Little	Q-Y4H6	D7_D18_organoid_newbatches_RNASeq
SRX2871052	GSM2644451	d18	kidney organoids	d18_batch5_S4	Single	WT	GSE99468	SRP108320	Melissa H.Little	Q-Y4H6	D7_D18_organoid_newbatches_RNASeq
SRX2871053	GSM2644452	d18	kidney organoids	d18_batch5_S5	Single	WT	GSE99468	SRP108320	Melissa H.Little	Q-Y4H6	D7_D18_organoid_newbatches_RNASeq
SRX2871054	GSM2644453	d7	kidney organoids	d7_batch4_S6	Single	WT	GSE99468	SRP108320	Melissa H.Little	Q-Y4H6	D7_D18_organoid_newbatches_RNASeq
SRX2871055	GSM2644454	d7	kidney organoids	d7_batch4_S7	Single	WT	GSE99468	SRP108320	Melissa H.Little	Q-Y4H6	D7_D18_organoid_newbatches_RNASeq
SRX2871056	GSM2644455	d7	kidney organoids	d7_batch4_S8	Single	WT	GSE99468	SRP108320	Melissa H.Little	Q-Y4H6	D7_D18_organoid_newbatches_RNASeq
SRX2871057	GSM2644456	d7	kidney organoids	d7_batch5_S9	Single	WT	GSE99468	SRP108320	Melissa H.Little	Q-Y4H6	D7_D18_organoid_newbatches_RNASeq
SRX2871058	GSM2644457	d7	kidney organoids	d7_batch5_S10	Single	WT	GSE99468	SRP108320	Melissa H.Little	Q-Y4H6	D7_D18_organoid_newbatches_RNASeq

[truncated: 10 more sheets: Figure 5b-c, Figure 5d, Figure 5e-f metadata, Figure 5e, Figure 5f, Figure 6 metadata, Figure 6a, Figure 6b-c, Figure 6d-e, Figure 6f]
